# Supplementary material for: Can a multitiered copayment system affect people’s healthcare-seeking behavior? A case study of Wenzhou, China
Source: BMC Health Serv Res. 2022 May 12;22:630. doi: 10.1186/s12913-022-08031-0 (PMC9097063; doi:10.1186/s12913-022-08031-0)
Supplement: Supplementary file 1 — Additional file 1. [file 12913_2022_8031_MOESM1_ESM.xls]

## Sheet: data
		number	A1	A2	A3	A3-1	A4	A5	A6	B1	B2	B3	B4	B4-1	C1	C2	C2-1	D1	D2
A1:District	1.Ruian	1	1	1	38	3	3	1	2	1	2	1	11	2	0	95	1	3	3
	2.Ouhai	2	1	0	54	4	3	1	1	1	2	1	6	2	0	80	2	3	1
	3.Yongjia	3	1	1	52	4	3	1	2	1	2	1	6	2	1	80	2	3	1
	4.Taishun	4	1	0	42	3	3	1	1	2	2	1	11	2	0	65	3	3	3
A2:Gender	1:male	5	1	0	41	3	3	1	1	1	2	1	6	2	0	90	2	3	3
	2:female	6	1	0	17	1	4	0	4	1	2	1	6	2	0	90	2	3	3
A3:Age		7	1	1	39	3	2	1	1	1	2	1	13	2	0	70	2	1	1
A3-1:Age group	1:15-24	8	1	1	41	3	3	1	1	1	2	1	6	2	0	90	2	3	3
	2:25-34	9	1	0	41	3	1	1	1	1	2	1	13	2	0	90	2	3	2
	3:35-44	10	1	1	35	3	4	1	1	1	1	1	500	1	0	85	2	1	1
	4:45-54	11	1	0	32	2	4	1	1	1	4	1	30	1	0	85	2	3	1
	5:≥65	12	1	1	45	4	1	1	1	1	2	1	7	2	0	100	1	2	1
A4:Education	1：No education	13	1	0	33	2	4	1	1	1	2	1	10	2	0	85	2	3	3
	2：Primary school	14	1	1	31	2	4	1	5	2	1	1	30	1	0	80	2	1	1
	3：Secondary school	15	1	0	49	4	3	1	1	1	2	1	7	2	2	80	2	3	3
	4：High school or technical school	16	1	1	30	2	3	1	1	1	2	1	10	2	0	80	2	3	3
	5：College or higher	17	1	1	55	5	1	1	1	1	2	1	4	3	1	90	2	3	3
A5:Marital status	1：Married	18	1	1	50	4	3	1	2	2	2	1	10	2	2	66	3	3	3
	2：Other (Single, divorced, widowed and separated)	19	1	1	51	4	3	1	2	2	2	1	9	2	3	60	3	3	2
A6:Employment status	1：Employment	20	1	0	53	4	3	1	1	2	2	1	9	2	0	80	2	3	1
	2：Unemployment	21	1	0	47	4	3	1	1	1	2	1	20	1	3	80	2	3	3
	3：Retired	22	1	0	28	2	4	0	1	2	2	1	11	2	0	100	1	3	3
	4：Student	23	1	1	44	3	3	1	1	1	2	1	20	1	0	90	2	3	3
	5：Others	24	1	0	58	5	2	1	2	2	2	1	12	2	0	100	1	3	3
B1:Social support	1：Good	25	1	1	55	5	1	1	2	2	2	1	12	2	0	100	1	3	3
	2：Medium	26	1	0	47	4	3	1	2	2	2	1	15	1	1	70	2	3	2
	3：Poor	27	1	0	39	3	2	1	1	1	2	1	6	2	0	50	3	3	3
B2:Types of insurance	1：UEBMI	28	1	1	44	3	3	1	1	2	2	1	15	1	0	90	2	3	1
	2：URBMI	29	1	1	36	3	2	1	1	1	2	1	6	2	0	60	3	3	3
	3：NRCMI	30	1	0	52	4	2	1	1	1	2	1	13	2	1	90	2	3	1
	4：No insurance	31	1	1	51	4	1	1	1	1	2	1	11	2	0	90	2	3	1
B3:Distance to a medical care facility	1：Arrive within 10 minutes (inclusive)	32	1	0	24	1	3	0	1	1	2	1	9	2	0	80	2	3	1
	2：Arrive within 20 minutes (inclusive)	33	1	0	54	4	2	1	1	2	2	1	21	1	0	60	3	3	1
	3：Arrive more than 20 minutes	34	1	0	56	5	2	1	1	1	2	1	9	2	0	70	2	3	1
B4:Household Income		35	1	1	46	4	2	1	1	2	2	1	10	2	0	90	2	1	1
B4-1::Household Income	1：Good	36	1	0	50	4	3	1	1	2	2	1	10	2	0	70	2	3	1
	2：Medium	37	1	0	17	1	4	0	4	1	2	1	8	2	0	99	1	1	1
	3：Poor	38	1	0	41	3	1	1	2	1	2	1	9	2	0	100	1	3	1
C1:Types of chronic diseases	1：0	39	1	1	40	3	3	1	1	2	2	1	10	2	0	80	2	3	3
	2：1	40	1	1	41	3	2	1	1	1	2	1	11	2	0	95	1	3	3
	3：2	41	1	0	68	6	2	1	1	1	2	1	6	2	0	80	2	3	3
	4：3	42	1	0	41	3	2	1	1	1	2	1	11	2	0	100	1	3	3
	5：4	43	1	1	36	3	2	1	2	1	2	1	7	2	1	80	2	3	1
	6：≥5	44	1	1	64	5	2	1	1	1	2	1	6	2	1	80	2	3	3
C2:Self-rated health status scores		45	1	0	41	3	3	1	1	1	2	1	10	2	1	70	2	3	3
C2-1：Self-rated health status	1：Good	46	1	0	40	3	2	1	1	1	2	1	5	2	0	90	2	1	3
	2：Medium	47	1	0	38	3	2	1	1	2	1	1	7	2	0	80	2	3	1
	3：Poor	48	1	0	60	5	2	1	2	3	3	1	21	1	0	65	3	3	1
D1:Pre-change phase	1：Have effects	49	1	1	40	3	2	1	2	1	2	1	5	2	0	90	2	1	3
	2：Uncertainty	50	1	0	32	2	2	1	1	1	2	1	10	2	0	70	2	3	3
	3：no effects	51	1	1	44	3	2	1	2	1	2	1	6	2	0	70	2	3	3
D2:Post-change phase	1：Have effects	52	1	1	23	1	2	1	2	1	2	1	10	2	1	70	2	3	3
	2：Uncertainty	53	1	0	40	3	5	1	1	1	1	1	50	1	0	80	2	3	3
	3：no effects	54	1	0	49	4	4	1	1	1	2	1	7.5	2	0	80	2	3	3
		55	1	1	38	3	5	1	1	1	1	1	50	1	0	80	2	3	3
		56	1	1	45	4	3	1	1	3	2	1	10	2	2	70	2	1	1
		57	1	1	35	3	4	1	1	1	2	1	40	1	0	90	2	3	2
		58	1	0	42	3	2	1	1	1	2	1	11	2	0	90	2	3	1
		60	1	1	57	5	2	1	1	1	1	1	21	1	0	70	2	3	3
		61	1	0	89	6	2	0	3	1	2	1	0	3	2	60	3	3	3
		62	1	1	65	6	2	1	2	1	1	1	2	3	2	90	2	3	1
		63	1	1	44	3	3	1	2	2	2	1	10	2	0	90	2	1	1
		64	1	0	45	4	3	1	1	2	2	1	10	2	1	85	2	3	1
		65	1	0	71	6	2	1	3	1	1	3	10	2	2	89	2	3	3
		66	1	0	38	3	5	1	1	1	2	1	10	2	0	70	2	3	3
		67	1	1	37	3	5	1	1	1	2	1	10	2	0	80	2	3	3
		68	1	0	74	6	3	0	3	1	1	1	80	1	3	60	3	1	1
		69	1	0	45	4	5	1	1	2	1	2	10	2	2	60	3	2	2
		70	1	0	35	3	5	1	1	1	2	1	19	1	0	80	2	3	2
		71	1	0	49	4	3	1	1	1	2	1	2	3	0	30	3	3	1
		72	1	1	33	2	3	1	1	1	4	1	5	2	0	70	2	3	1
		73	1	1	34	2	5	1	1	1	2	1	18	1	1	70	2	3	2
		74	1	1	63	5	2	1	3	2	2	1	4	3	1	80	2	3	3
		75	1	0	57	5	3	1	1	1	1	1	8.4	2	1	100	1	3	1
		76	1	1	56	5	3	1	3	1	1	1	8.4	2	1	80	2	3	1
		77	1	1	67	6	1	1	2	1	2	1	15	1	3	80	2	3	3
		78	1	0	58	5	1	1	2	3	2	1	6	2	3	100	1	3	3
		79	1	1	57	5	1	1	2	2	2	3	5	2	1	80	2	2	2
		80	1	0	80	6	3	1	3	1	1	1	10	2	1	80	2	3	3
		81	1	0	32	2	4	1	1	1	2	1	40	1	0	90	2	3	2
		82	1	1	53	4	2	1	1	2	2	1	6	2	0	85	2	3	1
		83	1	0	38	3	3	1	1	2	1	1	10	2	0	85	2	1	1
		84	1	0	63	5	2	1	1	3	2	1	6	2	0	90	2	3	3
		85	1	1	37	3	3	1	2	2	2	1	7	2	0	90	2	1	1
		86	1	0	26	2	4	0	1	1	1	1	10	2	1	60	3	1	1
		87	1	1	36	3	3	1	5	1	2	1	10	2	0	90	2	3	1
		88	1	0	53	4	3	1	1	3	2	1	6	2	0	85	2	3	1
		89	1	0	22	1	4	0	1	1	4	1	10	2	1	80	2	3	1
		90	1	0	31	2	4	1	1	2	2	1	12	2	0	90	2	1	3
		91	1	0	26	2	5	1	1	1	1	1	9	2	1	70	2	1	2
		92	1	1	25	2	4	1	1	2	1	1	4	3	0	100	1	1	1
		93	1	0	38	3	3	1	1	1	2	1	11	2	0	100	1	3	3
		94	1	1	41	3	3	1	2	2	3	1	6	2	0	90	2	1	1
		95	1	0	63	5	2	1	3	2	1	1	12	2	1	70	2	3	1
		96	1	1	28	2	4	1	2	2	2	1	7	2	0	50	3	3	1
		97	1	0	53	4	1	1	1	2	2	1	0.5	3	1	60	3	3	2
		98	1	1	24	1	3	1	2	1	2	1	6	2	0	80	2	3	3
		99	1	1	61	5	2	1	3	2	1	1	12	2	0	70	2	3	1
		100	1	1	77	6	1	1	2	1	2	1	4	3	2	80	2	3	3
		101	1	1	50	4	1	1	1	2	2	1	0.5	3	2	60	3	3	2
		102	1	0	40	3	5	1	1	1	1	1	10	2	1	80	2	1	1
		103	1	1	74	6	1	0	2	2	2	1	5	2	0	75	2	1	3
		104	1	0	63	5	2	1	1	1	2	1	1.5	3	0	80	2	3	3
		105	1	1	69	6	1	1	2	3	3	1	20	1	3	100	1	3	2
		106	1	1	53	4	2	1	2	3	2	1	2	3	0	80	2	3	3
		107	1	1	61	5	1	1	2	1	1	1	10	2	1	80	2	3	3
		108	1	1	39	3	5	1	2	2	2	1	12	2	0	80	2	3	3
		109	1	1	68	6	5	1	3	1	1	1	11	2	1	75	2	3	3
		110	1	0	45	4	2	1	1	1	2	1	5	2	0	80	2	3	3
		111	1	1	59	5	1	1	2	1	2	1	2	3	1	90	2	3	3
		112	1	1	43	3	2	1	1	1	2	1	5	2	2	50	3	1	1
		113	1	0	15	1	3	0	4	2	2	1	5	2	0	70	2	1	1
		114	1	0	65	6	1	1	2	1	2	1	2	3	0	80	2	3	3
		115	1	0	43	3	3	1	1	3	2	1	4	3	1	40	3	3	1
		116	1	1	26	2	4	1	2	2	3	1	12	2	0	70	2	3	1
		117	1	1	43	3	3	1	1	3	2	1	4	3	1	40	3	3	1
		118	1	0	43	3	3	1	1	2	2	1	6	2	0	90	2	1	1
		119	3	1	34	2	4	1	1	1	2	1	3	3	0	90	2	1	3
		120	1	1	15	1	3	0	4	3	2	1	4	3	0	80	2	3	1
		121	1	0	46	4	3	1	1	1	2	1	15	1	1	80	2	1	1
		122	3	0	41	3	4	1	1	2	2	1	6	2	0	80	2	3	3
		123	1	0	56	5	1	1	1	1	2	1	7.5	2	0	80	2	1	1
		124	1	1	46	4	2	1	1	2	2	1	15	1	1	80	2	1	1
		125	3	1	35	3	4	1	1	2	2	1	6	2	0	70	2	3	3
		126	1	0	54	4	3	1	1	2	4	3	15	1	1	70	2	3	3
		127	1	1	51	4	1	1	1	1	2	1	7.5	2	1	50	3	1	1
		128	1	1	60	5	2	1	3	1	1	1	7	2	1	90	2	3	1
		129	1	1	28	2	3	0	1	1	2	1	7.5	2	0	70	2	1	1
		130	1	0	63	5	2	1	2	1	2	1	4	3	1	100	1	3	3
		131	1	0	40	3	3	1	2	3	2	1	4	3	0	70	2	3	1
		132	1	1	75	6	2	1	3	1	2	1	9	2	0	80	2	3	3
		133	1	1	53	4	3	1	3	1	4	1	15	1	2	40	3	3	3
		134	1	1	39	3	5	1	2	3	2	1	4	3	0	60	3	3	1
		135	1	1	48	4	1	1	1	1	2	1	3.6	3	1	60	3	3	1
		136	1	1	62	5	1	1	3	1	2	1	2	3	1	80	2	3	3
		137	1	0	40	3	5	1	1	2	4	1	12	2	0	70	2	3	3
		138	1	0	36	3	2	1	1	1	4	1	10	2	0	90	2	3	3
		139	1	1	27	2	4	1	2	1	4	1	10	2	0	80	2	3	3
		140	1	1	42	3	3	1	1	1	2	1	11	2	0	90	2	3	3
		141	1	0	43	3	5	1	1	2	2	1	7	2	0	65	3	3	3
		142	1	0	72	6	5	1	3	1	1	1	10	2	1	80	2	3	1
		143	1	1	40	3	5	1	1	2	2	1	7	2	0	70	2	3	3
		144	1	0	50	4	4	1	1	1	2	1	5	2	0	99	1	3	3
		145	1	1	45	4	3	1	2	1	2	1	5	2	0	95	1	3	3
		146	1	0	66	6	2	1	1	1	2	1	10	2	0	100	1	3	3
		147	1	1	61	5	2	1	2	1	2	1	10	2	1	90	2	3	3
		148	1	1	27	2	4	1	2	1	2	1	10	2	0	90	2	3	3
		149	1	1	29	2	5	1	2	1	2	1	15	1	0	80	2	3	3
		150	1	0	54	4	2	1	2	2	2	1	15	1	0	80	2	3	3
		151	1	1	51	4	2	1	2	1	2	1	15	1	0	80	2	3	1
		152	1	0	55	5	3	1	1	3	2	1	20	1	0	80	2	3	1
		153	1	0	37	3	2	1	1	2	2	1	10	2	0	50	3	3	1
		154	1	1	55	5	2	1	2	3	2	1	20	1	1	60	3	3	2
		155	1	1	38	3	2	1	2	2	2	1	10	2	0	50	3	3	1
		156	1	1	31	2	3	1	2	1	3	1	24	1	0	75	2	3	3
		157	1	0	24	1	3	1	1	2	2	1	20	1	0	80	2	2	1
		158	1	0	61	5	2	1	1	2	2	1	20	1	0	80	2	3	3
		159	1	0	38	3	4	1	1	1	3	1	24	1	0	60	3	3	3
		160	1	1	21	1	3	1	2	2	2	1	20	1	0	80	2	3	1
		161	1	1	58	5	2	1	2	2	2	1	20	1	0	80	2	2	1
		162	1	0	51	4	3	1	1	1	2	1	8	2	1	60	3	3	3
		163	1	1	47	4	3	1	1	2	2	1	20	1	0	70	2	3	1
		164	1	1	49	4	2	1	1	1	2	1	8	2	0	70	2	3	3
		165	1	0	50	4	3	1	1	2	2	1	20	1	0	70	2	3	1
		166	1	1	27	2	5	1	1	1	2	1	8	2	0	80	2	3	3
		167	1	1	29	2	3	1	1	3	2	1	3.5	3	0	70	2	3	1
		168	1	0	30	2	2	1	1	2	3	1	4	3	0	70	2	3	1
		169	1	0	46	4	2	1	1	1	2	1	3.6	3	0	80	2	3	1
		170	1	0	53	4	3	1	1	2	2	1	10	2	2	80	2	3	1
		171	1	0	67	6	2	1	1	3	2	1	5	2	1	85	2	3	3
		172	1	1	65	6	2	1	1	3	2	1	5	2	0	90	2	3	3
		173	1	1	68	6	3	1	3	1	1	1	8.4	2	3	70	2	3	1
		174	1	1	35	3	3	1	2	1	4	1	60	1	2	90	2	3	1
		175	1	0	66	6	3	1	3	1	1	1	8.4	2	1	70	2	3	1
		176	1	0	66	6	2	1	1	1	1	1	7	2	1	90	2	3	1
		177	1	0	30	2	5	0	1	1	1	1	8.4	2	0	90	2	3	1
		178	1	0	65	6	2	1	3	1	2	1	4.8	3	0	80	2	3	1
		179	1	1	65	6	2	1	3	1	2	1	4.8	3	1	70	2	3	1
		180	1	0	60	5	2	1	1	3	2	1	6	2	4	65	3	3	1
		181	1	0	56	5	4	1	3	3	1	1	5	2	1	60	3	3	1
		182	1	1	53	4	1	1	2	3	2	1	6	2	2	70	2	3	1
		183	1	0	41	3	3	1	1	1	1	1	50	1	0	90	2	3	1
		184	1	0	69	6	4	1	3	1	2	1	6	2	1	90	2	3	2
		185	1	0	61	5	4	1	3	1	1	1	7	2	0	80	2	3	3
		186	1	0	33	2	3	1	1	3	3	1	4	3	0	90	2	3	1
		187	1	1	33	2	2	1	1	1	3	1	4	3	0	70	2	3	1
		188	1	1	39	3	3	1	1	1	1	1	50	1	0	70	2	3	1
		189	1	1	66	6	2	1	3	1	2	1	6	2	0	90	2	3	2
		190	1	1	61	5	4	1	3	1	1	1	7	2	1	80	2	3	3
		191	1	1	35	3	5	1	1	1	1	1	20	1	1	80	2	3	2
		192	1	1	26	2	5	1	1	1	1	1	15	1	0	80	2	3	1
		193	1	0	39	3	5	1	1	1	1	1	20	1	0	60	3	3	2
		194	1	1	51	4	4	1	3	1	1	1	2	3	2	70	2	2	1
		195	1	0	41	3	3	1	1	1	1	1	60	1	0	90	2	3	1
		196	1	1	80	6	1	1	2	2	1	1	7	2	4	60	3	3	3
		197	1	1	66	6	1	1	3	1	1	1	6.5	2	1	60	3	3	3
		198	1	0	27	2	3	1	1	1	4	1	15	1	0	80	2	3	1
		199	1	0	26	2	3	1	1	1	2	1	6	2	0	80	2	3	1
		200	1	0	42	3	5	1	1	1	1	1	6	2	1	60	3	3	3
		201	1	1	49	4	1	1	2	1	3	1	10	2	3	60	3	3	1
		202	1	0	35	3	3	1	1	1	3	1	5.5	2	1	90	2	3	1
		203	1	0	32	2	3	0	1	2	3	1	6	2	0	95	1	3	3
		204	1	1	27	2	3	1	1	1	4	1	7	2	0	70	2	3	3
		205	1	1	29	2	4	1	1	1	3	1	5.5	2	0	90	2	3	1
		206	4	1	50	4	1	1	1	1	2	1	8	2	0	80	2	1	1
		207	1	0	50	4	2	1	1	1	2	1	30	1	1	90	2	3	1
		208	1	0	70	6	3	1	3	1	1	1	6.5	2	0	90	2	3	3
		209	1	0	74	6	2	1	1	3	2	1	5	2	0	80	2	1	1
		210	1	0	87	6	1	1	2	1	1	1	7	2	1	60	3	3	3
		211	1	1	58	5	1	1	2	1	2	1	3	3	1	90	2	1	1
		212	1	0	39	3	2	1	1	2	3	1	13	2	1	90	2	3	3
		213	1	1	45	4	2	1	2	2	2	1	4	3	0	100	1	3	1
		1586	1	0	42	3	4	1	1	2	2	1	20	1	2	70	2	3	3
		214	1	0	50	4	4	1	1	2	2	1	8	2	1	80	2	1	1
		215	1	1	57	5	1	1	1	3	2	1	5	2	2	60	3	1	1
		216	1	0	46	4	3	1	1	1	1	1	6.5	2	0	90	2	3	1
		217	1	0	26	2	3	1	1	1	4	1	7	2	0	70	2	3	3
		218	1	1	39	3	2	1	1	2	3	1	13	2	3	90	2	3	3
		219	1	0	46	4	2	1	1	2	2	1	15	1	0	90	2	3	1
		220	1	1	44	3	3	1	1	1	3	1	15	1	0	100	1	3	1
		221	1	0	73	6	2	1	1	2	2	1	2	3	1	70	2	3	3
		222	1	0	51	4	4	1	1	2	1	1	18	1	1	90	2	3	2
		223	1	0	50	4	2	1	1	3	3	1	8	2	0	90	2	3	3
		224	1	1	57	5	1	1	1	2	2	1	2	3	1	70	2	3	3
		225	1	1	25	2	3	1	2	2	3	1	6	2	0	90	2	3	1
		226	1	1	28	2	2	1	1	2	2	1	15	1	0	90	2	1	1
		227	1	1	41	3	3	1	1	1	1	1	12	2	1	80	2	3	3
		228	1	0	44	3	3	1	1	1	3	1	15	1	0	100	1	3	1
		229	1	0	47	4	2	1	1	2	2	1	4	3	0	90	2	3	1
		230	1	0	63	5	2	1	3	1	1	1	5.5	2	1	90	2	3	1
		231	1	1	56	5	3	1	3	1	1	1	4	3	1	50	3	1	1
		232	1	0	25	2	3	1	1	2	3	1	6	2	0	80	2	3	1
		233	1	1	63	5	2	1	3	1	1	1	5.5	2	0	90	2	3	1
		234	1	0	47	4	2	1	1	3	2	1	5	2	0	70	2	3	3
		235	1	0	51	4	3	1	2	2	3	2	17	1	1	60	3	3	1
		236	1	1	29	2	5	1	1	1	2	1	10	2	0	100	1	3	3
		237	1	0	34	2	4	1	1	1	2	1	6	2	0	80	2	3	1
		238	1	0	70	6	2	0	3	1	2	1	4.5	3	1	85	2	3	1
		239	1	0	35	3	5	1	1	1	2	2	15	1	0	70	2	3	3
		240	1	1	47	4	2	1	1	2	2	1	5	2	1	70	2	3	3
		241	1	1	51	4	3	1	2	2	3	1	17	1	1	60	3	3	1
		242	1	1	47	4	2	1	1	2	2	1	20	1	1	90	2	3	1
		243	1	1	34	2	4	1	1	1	2	1	6	2	0	80	2	3	1
		244	1	1	23	1	5	0	4	2	3	1	17	1	0	80	2	3	1
		245	1	0	68	6	1	1	1	3	2	1	4	3	0	90	2	3	3
		246	1	1	34	2	3	1	1	1	4	1	15	1	0	80	2	3	3
		247	1	1	67	6	1	1	1	3	2	1	4	3	0	80	2	3	3
		248	1	0	68	6	2	1	3	1	2	1	6	2	0	50	3	1	1
		249	1	0	38	3	3	1	1	1	1	1	5	2	0	90	2	3	3
		250	1	0	51	4	3	1	1	1	2	1	10	2	1	70	2	3	1
		251	1	1	68	6	2	1	3	1	2	1	6	2	0	80	2	1	1
		252	1	1	50	4	2	1	1	1	2	1	10	2	0	70	2	3	1
		253	1	1	65	6	2	1	3	1	1	1	15	1	0	80	2	2	2
		254	1	0	64	5	2	1	3	1	2	1	12	2	0	100	1	3	1
		255	1	0	27	2	3	0	1	1	2	1	10	2	0	78	2	3	1
		256	1	1	61	5	2	1	3	1	2	1	12	2	3	80	2	1	1
		257	1	0	65	6	2	1	3	1	1	1	15	1	0	60	3	2	2
		258	1	0	50	4	5	1	1	1	1	1	7	2	1	80	2	3	2
		259	1	0	36	3	2	1	1	2	1	1	6	2	2	60	3	1	1
		260	1	0	49	4	5	1	1	1	1	1	7	2	0	80	2	3	2
		261	1	1	39	3	4	1	1	1	2	1	12	2	0	90	2	1	1
		262	1	0	72	6	1	1	3	1	2	2	5	2	1	70	2	3	3
		263	1	0	82	6	4	1	3	1	1	1	3	3	1	80	2	1	1
		264	1	1	64	5	2	1	3	1	1	1	6	2	2	80	2	3	1
		265	1	1	78	6	4	1	2	1	1	1	3	3	0	80	2	3	1
		266	1	0	66	6	4	1	3	1	1	1	8	2	1	70	2	3	1
		1531	1	1	60	5	1	1	3	2	2	1	0	3	2	80	2	3	3
		267	1	0	66	6	5	1	3	2	1	1	6	2	3	70	2	3	3
		268	1	0	31	2	3	1	1	1	2	1	10	2	0	100	1	3	3
		269	1	1	30	2	4	1	1	1	1	1	7	2	0	80	2	3	2
		270	1	1	61	5	2	1	3	2	1	1	4	3	0	80	2	3	3
		271	1	0	64	5	3	1	3	2	1	1	4	3	0	80	2	3	3
		272	1	1	32	2	3	1	2	1	2	1	10	2	0	100	1	3	3
		273	1	1	64	5	3	1	2	1	2	1	6	2	0	80	2	3	2
		274	1	0	62	5	3	1	3	1	1	1	7	2	0	60	3	3	1
		275	1	0	39	3	3	1	1	2	2	1	9	2	0	70	2	3	2
		276	1	1	28	2	3	1	1	2	2	1	20	1	0	80	2	3	3
		277	1	0	56	5	3	1	3	1	1	1	8.5	2	2	80	2	3	1
		278	1	1	53	4	3	1	3	1	1	1	8.5	2	0	70	2	3	1
		279	1	0	74	6	2	1	1	1	2	1	0	3	0	70	2	3	3
		280	1	0	59	5	3	1	1	1	2	1	20	1	0	100	1	3	3
		281	1	1	59	5	3	1	2	1	2	1	20	1	0	100	1	3	3
		282	1	1	27	2	5	1	1	1	2	1	10	2	0	100	1	3	1
		283	1	1	59	5	1	1	1	1	2	1	0	3	1	70	2	3	3
		284	1	1	41	3	5	1	1	1	1	1	6	2	0	70	2	3	3
		285	1	0	28	2	5	1	1	1	2	1	10	2	0	100	1	3	1
		286	1	0	46	4	3	1	1	2	2	2	35	1	0	80	2	1	1
		287	1	0	55	5	4	1	1	3	2	1	50	1	2	80	2	3	3
		288	1	1	43	3	3	1	1	1	1	1	100	1	1	90	2	3	1
		289	1	1	39	3	3	1	1	1	2	1	15	1	0	70	2	3	3
		290	1	0	43	3	3	1	1	1	2	1	15	1	1	80	2	3	3
		291	1	1	49	4	2	1	1	2	4	1	4	3	0	60	3	3	3
		292	1	1	62	5	2	1	2	1	2	1	6	2	0	80	2	3	2
		293	1	0	43	3	1	1	1	1	1	1	100	1	2	95	1	3	1
		294	1	0	69	6	3	1	3	1	2	1	6	2	0	80	2	3	2
		295	1	1	45	4	3	1	1	2	2	1	35	1	1	80	2	1	1
		296	1	0	21	1	4	1	1	2	4	1	8	2	0	90	2	3	3
		297	1	0	81	6	1	0	3	1	1	1	4	3	2	70	2	1	1
		298	1	1	33	2	3	1	1	2	2	1	6	2	0	90	2	3	1
		299	1	0	37	3	2	1	1	2	2	1	6	2	0	80	2	3	1
		300	1	1	54	4	4	1	1	3	2	1	50	1	1	80	2	3	3
		301	1	0	24	1	5	0	1	2	2	1	35	1	0	80	2	1	1
		302	1	1	49	4	2	1	1	2	2	1	10	2	0	80	2	1	1
		303	1	0	74	6	1	1	2	1	2	1	1.5	3	2	75	2	3	3
		304	1	0	31	2	4	1	1	1	2	1	7	2	0	90	2	1	2
		305	1	0	26	2	5	1	1	1	2	2	40	1	0	60	3	1	1
		306	1	1	44	3	1	1	2	2	4	1	3	3	0	90	2	3	3
		307	1	1	70	6	1	0	2	1	2	1	1.5	3	0	71	2	3	3
		308	1	1	26	2	5	1	2	1	2	1	40	1	0	75	2	1	1
		309	1	1	28	2	4	1	1	1	2	1	7	2	0	90	2	1	2
		310	1	0	17	1	4	0	4	1	2	1	5	2	0	90	2	1	1
		311	1	0	59	5	2	1	2	1	2	1	5	2	0	60	3	3	1
		312	1	1	52	4	2	1	1	1	2	1	6	2	0	90	2	3	3
		313	1	1	57	5	1	1	2	1	2	1	5	2	2	60	3	3	1
		314	1	0	18	1	4	0	4	1	2	1	15	1	0	80	2	3	2
		315	1	0	46	4	3	1	1	3	2	1	50	1	0	90	2	3	1
		316	1	1	46	4	3	1	2	1	2	1	50	1	0	90	2	3	1
		317	1	0	30	2	5	1	1	1	2	1	16	1	2	70	2	3	1
		318	1	1	25	2	4	1	1	1	2	1	16	1	2	65	3	3	1
		319	1	1	54	4	3	1	1	2	2	1	12	2	3	80	2	1	1
		320	1	1	51	4	3	1	2	3	2	1	8	2	0	80	2	3	3
		321	1	0	51	4	4	1	1	3	2	1	8	2	0	100	1	3	3
		322	1	0	68	6	1	1	2	2	2	1	6	2	3	70	2	3	2
		323	1	0	44	3	2	1	1	1	2	1	10	2	0	80	2	3	3
		324	1	1	44	3	2	1	2	1	2	1	10	2	0	80	2	3	3
		325	1	0	36	3	5	1	1	1	2	1	13	2	0	90	2	3	3
		326	1	1	63	5	1	0	2	2	2	1	6	2	1	85	2	3	3
		327	1	1	34	2	5	1	2	1	2	1	13	2	0	90	2	3	3
		328	1	0	39	3	3	1	1	2	2	1	6	2	0	90	2	3	3
		329	1	1	62	5	2	1	1	1	2	1	5	2	3	80	2	3	3
		330	1	0	46	4	1	1	1	1	2	1	13	2	1	60	3	3	3
		331	1	1	39	3	1	1	2	1	2	1	13	2	0	60	3	3	3
		332	1	0	63	5	1	1	1	2	2	1	5	2	0	70	2	3	3
		333	1	1	63	5	1	1	1	2	2	1	5	2	0	70	2	3	3
		334	1	0	56	5	2	1	2	2	2	1	10	2	1	70	2	3	3
		335	1	0	40	3	3	1	1	1	2	1	20	1	1	90	2	1	1
		336	1	1	56	5	1	1	2	2	2	1	10	2	0	70	2	3	3
		337	1	1	38	3	3	1	1	1	1	1	20	1	0	100	1	1	2
		338	1	0	63	5	1	1	1	2	2	1	2	3	0	70	2	3	3
		339	1	1	57	5	1	1	1	2	2	1	2	3	0	70	2	3	3
		340	1	0	50	4	3	1	1	3	4	1	4	3	0	85	2	1	1
		341	1	1	46	4	3	1	2	3	2	1	5	2	0	80	2	3	3
		342	1	0	53	4	1	1	1	1	1	1	12	2	0	90	2	3	3
		343	1	1	51	4	1	1	1	1	2	1	12	2	0	90	2	3	3
		344	1	0	78	6	1	1	1	3	2	1	6	2	1	70	2	3	3
		345	1	1	73	6	1	1	1	3	2	1	6	2	3	70	2	3	3
		346	1	0	60	5	2	1	2	2	1	1	6	2	0	80	2	3	2
		347	1	1	60	5	3	1	2	2	1	1	6	2	0	80	2	3	2
		348	1	0	44	3	2	1	1	1	3	1	4	3	0	90	2	3	3
		349	1	0	63	5	2	1	3	1	2	1	5	2	1	80	2	3	1
		350	1	1	46	4	2	1	1	1	3	1	4	3	2	80	2	3	3
		351	1	1	60	5	2	1	3	1	2	1	5	2	1	80	2	3	1
		352	1	0	38	3	3	1	1	1	3	1	7.5	2	0	60	3	3	1
		353	1	1	33	2	3	1	1	1	3	1	7.5	2	0	80	2	3	1
		354	1	1	34	2	5	1	1	1	2	1	10	2	1	60	3	3	1
		355	1	0	50	4	3	1	1	1	2	1	20	1	1	70	2	3	1
		356	1	0	25	2	4	0	1	1	2	1	20	1	0	70	2	3	1
		357	1	0	35	3	3	1	1	1	2	1	10	2	1	70	2	3	1
		358	1	1	34	2	3	1	2	1	2	1	8	2	0	90	2	3	3
		359	1	0	44	3	3	1	1	1	2	1	8	2	1	80	2	3	3
		360	1	0	26	2	4	1	2	2	2	1	10	2	1	50	3	1	1
		361	1	1	31	2	3	1	1	2	2	1	10	2	1	80	2	1	1
		362	1	1	36	3	3	1	1	1	4	1	7	2	0	80	2	3	1
		363	1	1	68	6	1	1	3	1	2	1	15	1	2	90	2	3	3
		364	1	0	36	3	3	1	1	1	2	1	7	2	2	80	2	3	1
		365	1	1	62	5	2	1	3	1	1	2	10	2	2	80	2	3	1
		366	1	0	70	6	2	1	3	2	2	1	15	1	1	90	2	3	3
		367	1	1	69	6	1	1	2	1	4	1	4	3	0	90	2	3	1
		368	1	0	63	5	2	1	3	1	1	1	10	2	1	80	2	3	1
		369	1	0	24	1	3	0	1	2	4	1	2.4	3	0	70	2	2	2
		370	1	0	69	6	3	1	1	2	2	1	8	2	3	80	2	3	3
		371	1	0	71	6	2	1	1	1	4	1	4	3	0	90	2	3	1
		372	1	1	68	6	2	1	1	1	1	1	8	2	1	80	2	3	3
		373	1	0	64	5	2	1	2	2	2	1	3	3	1	80	2	3	1
		374	1	0	46	4	4	1	1	2	1	1	20	1	2	61	3	3	3
		375	1	0	26	2	5	0	1	2	1	1	3	3	0	60	3	3	1
		376	1	1	42	3	4	1	1	2	1	1	8	2	2	31	3	3	3
		377	1	0	70	6	1	1	2	3	2	1	13	2	2	80	2	3	1
		378	1	1	54	4	2	1	2	1	2	1	15	1	0	80	2	3	3
		379	1	1	63	5	1	1	2	3	2	1	13	2	2	90	2	3	1
		380	1	0	66	6	2	1	1	1	2	1	5	2	3	80	2	3	3
		381	1	0	59	5	1	1	1	1	2	1	15	1	1	80	2	3	3
		382	1	0	27	2	3	1	1	2	3	1	18	1	0	100	1	3	1
		383	1	1	40	3	2	1	2	1	3	1	6	2	0	80	2	3	1
		384	1	1	62	5	2	1	2	1	2	1	5	2	2	80	2	3	3
		385	1	0	39	3	1	1	1	2	3	1	6	2	0	80	2	3	1
		386	1	0	74	6	1	1	3	2	2	1	1.08	3	2	80	2	3	3
		387	1	0	42	3	3	1	1	2	2	1	20	1	2	70	2	3	3
		388	1	1	66	6	1	1	3	2	2	1	1.08	3	2	80	2	3	3
		389	1	1	40	3	3	1	1	2	2	1	20	1	0	90	2	3	3
		390	1	1	27	2	4	1	1	2	3	1	18	1	0	100	1	3	1
		391	1	0	68	6	2	1	2	2	2	1	5.5	2	0	85	2	3	1
		392	1	0	41	3	2	1	1	1	2	1	5	2	1	80	2	3	3
		393	1	1	60	5	2	1	2	2	2	1	5.5	2	0	85	2	3	1
		394	1	1	41	3	3	1	1	1	2	1	5	2	2	60	3	3	3
		395	1	0	45	4	1	1	1	2	2	1	5	2	0	100	1	3	3
		396	1	0	53	4	2	1	2	1	2	1	12	2	0	90	2	1	1
		397	1	1	45	4	1	1	2	2	2	1	5	2	0	90	2	3	3
		398	1	1	51	4	2	1	2	1	2	1	12	2	0	90	2	1	1
		399	1	1	30	2	3	1	1	1	1	1	12	2	0	90	2	1	1
		400	1	0	39	3	2	1	1	2	1	1	10	2	0	100	1	3	3
		401	1	0	33	2	3	1	1	1	1	1	12	2	0	90	2	3	1
		402	1	1	37	3	2	1	2	2	2	1	10	2	0	90	2	3	3
		403	1	0	65	6	1	1	1	1	2	1	3	3	0	70	2	3	3
		404	1	0	88	6	5	1	3	1	1	1	1.5	3	2	70	2	3	3
		405	1	1	80	6	5	1	3	1	1	1	1.5	3	5	60	3	3	3
		406	1	1	68	6	1	0	1	2	4	1	3	3	0	90	2	3	3
		407	1	0	27	2	4	1	2	2	2	1	8	2	0	80	2	3	3
		408	1	1	26	2	3	1	3	2	2	1	8	2	0	80	2	3	3
		409	1	1	60	5	3	1	1	2	2	1	10	2	2	80	2	3	3
		410	1	1	58	5	3	1	1	2	2	1	10	2	0	80	2	3	3
		411	1	1	67	6	1	0	1	3	2	1	15	1	1	85	2	3	3
		412	1	0	49	4	3	0	1	3	2	1	15	1	0	90	2	3	3
		413	3	0	36	3	3	1	1	1	1	1	3	3	0	60	3	3	2
		414	3	1	36	3	3	1	1	1	1	1	3	3	0	82	2	3	2
		415	3	0	60	5	2	1	1	2	1	1	3	3	0	70	2	3	3
		416	3	1	54	4	2	1	1	2	1	1	3	3	0	62	3	3	3
		417	3	0	33	2	5	1	1	2	1	1	11	1	0	80	2	3	3
		418	3	1	32	2	5	1	1	2	1	1	11	1	0	80	2	3	3
		419	3	0	43	3	3	1	1	2	2	1	10	2	4	80	2	1	3
		420	3	1	40	3	4	1	1	2	2	1	10	2	0	90	2	1	3
		421	3	1	64	5	1	1	3	2	2	1	1	3	0	70	2	1	3
		422	3	0	50	4	3	0	1	2	2	1	3	3	1	80	2	3	3
		423	1	1	54	4	2	1	1	1	2	1	6	2	1	90	2	3	1
		424	1	0	54	4	1	1	1	1	2	1	6	2	1	70	2	3	1
		425	1	1	69	6	1	1	2	1	2	1	8	2	2	70	2	3	3
		426	1	0	82	6	5	1	3	1	1	1	6	2	2	60	3	3	3
		427	1	0	61	5	3	1	1	1	1	1	3	3	1	40	3	3	3
		428	1	0	51	4	2	0	1	1	1	1	3	3	0	60	3	1	2
		429	1	0	64	5	2	1	3	1	1	1	4	3	1	60	3	3	3
		430	1	1	55	5	1	1	2	2	2	1	4	3	2	50	3	3	2
		431	1	1	56	5	1	1	3	1	1	1	6.5	2	1	60	3	3	3
		432	1	1	53	4	3	1	1	1	2	1	5	2	2	90	2	3	1
		433	1	0	60	5	2	1	1	1	2	1	6	2	0	100	1	3	1
		434	3	0	21	1	5	0	4	1	4	1	16	1	0	80	2	3	1
		435	3	0	53	4	4	1	1	1	1	1	16	1	0	70	2	3	1
		436	3	1	51	4	2	1	1	1	2	1	16	1	3	70	2	3	1
		437	3	0	76	6	1	1	2	2	2	1	16	1	1	60	3	3	1
		438	3	1	20	1	5	0	2	1	1	1	11	1	2	60	3	2	1
		439	4	0	52	4	5	1	1	2	2	1	7	2	0	85	2	3	1
		440	4	0	63	5	1	1	3	1	2	1	10	2	0	80	2	3	1
		441	3	1	73	6	1	1	2	2	2	1	16	1	2	60	3	3	1
		442	1	0	80	6	3	1	3	1	1	1	7.5	2	1	60	3	3	3
		443	4	1	52	4	5	1	1	2	2	1	7	2	0	85	2	3	1
		444	4	0	32	2	3	1	1	1	2	1	10	2	0	80	2	3	1
		445	4	0	30	2	5	1	1	2	2	1	7	2	0	90	2	3	1
		446	3	1	20	1	5	0	4	2	4	1	10	2	0	60	3	1	1
		447	4	1	28	2	3	1	1	1	2	1	10	2	0	90	2	3	1
		448	4	0	30	2	2	1	1	1	2	1	9	2	0	90	2	1	1
		449	3	0	56	5	3	1	1	2	2	1	10	2	0	70	2	3	1
		450	3	0	40	3	5	1	1	2	1	1	10	2	0	70	2	1	1
		451	3	1	20	1	5	0	4	1	1	1	15	1	0	70	2	3	1
		452	4	1	29	2	2	1	1	1	2	1	9	2	0	90	2	1	1
		453	4	0	65	6	3	1	3	1	1	1	8	2	2	80	2	3	1
		454	3	1	51	4	3	1	1	1	2	1	10	2	0	80	2	3	1
		455	2	1	54	4	3	1	1	1	3	1	6	2	0	70	2	3	1
		456	4	0	40	3	2	1	1	1	2	1	4	2	0	100	1	1	1
		457	3	1	40	3	4	1	1	2	1	1	10	2	0	70	2	1	1
		458	3	0	50	4	5	1	1	1	1	1	15	1	1	80	2	3	1
		459	4	1	40	3	2	1	1	1	2	1	4	2	0	90	2	1	1
		460	1	1	74	6	1	1	3	1	1	1	7.5	2	1	70	2	3	3
		461	2	0	52	4	3	1	1	1	3	2	6	2	1	70	2	3	1
		462	1	1	31	2	3	1	1	1	2	1	10	2	0	70	2	3	3
		463	2	0	40	3	1	1	1	1	2	2	10	2	0	95	1	1	1
		464	2	1	36	3	3	1	1	1	3	1	18	1	1	80	2	3	1
		465	1	0	32	2	3	1	1	1	2	1	10	2	0	80	2	3	3
		466	4	1	58	5	3	1	3	1	1	1	8	2	1	80	2	3	1
		467	4	0	73	6	1	0	1	1	2	1	2.5	3	0	75	2	3	1
		468	2	1	40	3	1	1	1	1	2	1	10	2	0	95	1	1	1
		469	4	0	33	2	3	1	1	1	2	1	7	2	0	80	2	3	1
		470	2	0	38	3	3	1	1	1	2	2	18	1	0	90	2	3	1
		471	4	0	60	5	2	1	1	3	2	1	1.5	3	1	100	1	3	1
		472	2	0	28	2	5	1	1	1	4	1	14	1	0	80	2	1	1
		473	2	1	59	5	2	1	3	1	2	1	10	2	2	90	2	3	1
		474	4	1	65	6	2	1	2	1	2	1	2	3	2	60	3	3	1
		475	4	0	80	6	1	1	3	1	2	1	6	2	1	60	3	2	1
		476	4	1	55	5	1	1	2	3	2	1	1.5	3	1	90	2	3	1
		477	2	0	58	5	3	1	3	1	2	2	10	2	0	90	2	3	1
		478	2	1	24	1	5	1	1	1	4	1	14	1	1	70	2	1	1
		479	4	1	24	1	5	0	1	1	1	1	6	2	0	80	2	2	1
		480	2	0	46	4	3	1	1	1	2	1	15	1	4	80	2	3	3
		481	4	0	75	6	3	1	2	2	2	1	2	3	1	60	3	3	1
		482	4	0	35	3	3	1	1	1	2	1	5	2	2	50	3	3	1
		483	2	1	44	3	4	1	1	1	2	1	15	1	1	90	2	3	3
		484	4	0	51	4	1	1	2	1	2	1	6	2	1	60	3	2	1
		485	4	1	28	2	3	1	1	1	2	1	20	1	0	90	2	3	1
		486	4	0	43	3	2	1	1	1	2	1	1.5	3	0	60	3	3	1
		487	4	1	50	4	1	1	2	1	2	1	6	2	1	60	3	2	1
		488	4	0	74	6	3	1	3	1	1	1	80	1	1	98	1	3	3
		489	4	0	46	4	3	1	1	1	2	1	5	2	1	90	2	3	1
		490	4	1	44	3	3	1	1	1	2	1	5	2	1	85	2	3	1
		491	4	0	29	2	3	1	1	2	2	1	20	1	4	70	2	1	1
		492	4	0	29	2	2	1	1	1	2	1	7	2	0	80	2	3	3
		493	4	0	25	2	2	1	1	1	2	1	7	2	0	85	2	1	2
		494	4	0	37	3	3	1	1	1	2	1	10	2	0	90	2	3	2
		495	4	0	48	4	2	1	1	1	2	1	1	3	0	100	1	1	1
		496	4	1	41	3	2	1	1	1	2	1	2	3	0	90	2	3	3
		497	4	0	18	1	4	0	1	1	2	1	5	2	0	65	3	1	1
		498	4	0	48	4	2	1	1	1	2	1	2	3	0	90	2	3	3
		499	4	0	37	3	3	1	1	1	2	1	2	3	0	80	2	2	1
		500	4	1	50	4	2	1	1	1	2	1	4	2	1	90	2	3	3
		501	4	0	65	6	2	1	1	1	2	1	4	2	2	40	3	3	3
		502	4	0	50	4	4	1	1	1	2	1	4	2	1	80	2	3	3
		503	4	0	43	3	1	1	1	1	2	1	4	2	2	60	3	1	1
		504	4	1	45	4	1	1	1	1	2	2	4	2	0	60	3	1	1
		505	4	0	17	1	3	0	1	1	2	2	4	2	0	70	2	1	1
		506	3	0	36	3	5	1	1	1	1	1	5	2	0	80	2	2	2
		507	3	1	60	5	3	1	1	1	2	1	20	1	0	100	1	3	2
		508	3	0	56	5	3	1	1	1	1	1	3	3	1	60	3	3	3
		509	3	1	42	3	5	1	1	1	1	1	5	2	0	70	2	2	2
		510	3	1	31	2	5	0	1	1	1	1	10	2	0	100	1	2	2
		511	4	0	32	2	3	1	1	1	2	1	8	2	1	80	2	3	1
		512	3	1	54	4	3	1	1	1	1	1	3	3	0	80	2	3	3
		513	3	1	56	5	4	1	1	2	1	1	6	2	0	100	1	3	1
		514	3	0	57	5	4	1	1	2	1	1	6	2	1	80	2	3	1
		515	4	1	29	2	3	1	1	1	2	1	8	2	0	80	2	3	1
		516	3	0	28	2	5	0	1	1	1	1	10	2	0	100	1	3	2
		517	3	0	36	3	3	1	1	2	2	1	11	1	1	90	2	3	3
		518	3	1	31	2	5	1	1	2	2	1	8	2	0	80	2	3	1
		519	4	1	29	2	5	1	1	1	1	1	20	1	0	70	2	3	1
		520	3	0	34	2	5	1	1	2	2	1	8	2	0	90	2	2	1
		521	4	0	46	4	3	1	1	1	2	1	8	2	0	80	2	3	1
		522	3	1	25	2	5	0	1	1	1	1	7	2	0	70	2	3	2
		523	4	0	60	5	3	1	2	1	2	1	4	2	1	60	3	3	1
		524	4	0	35	3	5	1	1	1	1	1	20	1	0	80	2	3	1
		525	4	1	45	4	3	1	1	1	2	1	8	2	1	80	2	3	1
		526	4	0	38	3	3	1	1	1	2	1	7	2	0	80	2	1	1
		527	3	0	51	4	3	1	1	2	2	1	10	2	2	60	3	2	1
		1267	3	1	36	3	3	1	1	2	2	1	11	1	1	90	2	3	3
		528	3	1	47	4	3	1	1	2	2	1	10	2	0	80	2	3	1
		529	4	1	37	3	3	1	1	1	2	2	7	2	0	80	2	1	1
		530	4	1	55	5	3	1	1	1	2	1	4	2	0	80	2	3	1
		531	3	0	37	3	3	1	1	2	2	1	11	1	1	90	2	3	3
		532	3	0	56	5	3	1	1	2	2	1	20	1	2	70	2	3	1
		533	3	1	29	2	5	0	5	2	2	1	3	3	1	70	2	3	3
		534	3	1	53	4	3	1	1	2	2	1	20	1	1	90	2	3	1
		535	3	0	54	4	4	1	1	1	2	1	13	1	1	80	2	3	3
		536	4	1	33	2	4	1	1	1	2	1	40	1	0	80	2	3	1
		537	3	1	53	4	3	1	2	1	2	1	13	1	1	90	2	3	3
		538	3	0	62	5	2	1	3	1	2	1	3	3	1	80	2	3	3
		539	3	1	58	5	2	1	3	1	2	1	2	3	0	80	2	3	3
		540	4	0	32	2	4	1	1	1	2	1	40	1	1	90	2	3	1
		541	3	0	65	6	2	1	3	1	1	1	20	1	0	85	2	3	3
		542	3	0	51	4	4	1	3	1	2	1	1	3	1	80	2	3	2
		543	4	1	64	5	2	0	2	1	2	1	4	2	2	80	2	3	1
		544	4	0	79	6	2	1	1	1	2	1	4	2	1	90	2	3	1
		545	3	1	52	4	4	1	3	1	2	1	1	3	0	86	2	3	2
		546	3	1	66	6	2	1	2	1	2	1	20	1	2	70	2	3	3
		547	4	1	77	6	1	1	1	1	2	2	4	2	1	80	2	3	1
		548	4	0	83	6	1	1	2	1	2	1	3	3	2	70	2	3	1
		549	4	1	48	4	2	0	2	1	2	1	2	3	0	70	2	3	1
		550	4	0	40	3	3	1	1	1	2	1	25	1	0	90	2	3	1
		551	3	1	29	2	5	1	1	2	1	1	4	3	0	70	2	1	1
		552	4	1	74	6	2	1	2	1	2	2	3	3	2	70	2	3	1
		553	4	1	61	5	1	1	1	1	2	1	4	2	1	40	3	3	3
		554	3	1	60	5	3	0	3	1	2	1	7	2	0	80	2	3	2
		555	3	0	32	2	5	1	1	2	1	1	4	3	0	80	2	1	1
		556	4	0	45	4	4	1	1	1	2	1	15	1	0	90	2	1	1
		557	4	1	41	3	2	1	1	1	2	1	25	1	0	90	2	3	1
		558	4	0	43	3	2	1	1	1	2	1	3.5	2	0	80	2	3	1
		559	4	1	42	3	3	1	1	1	2	2	15	1	0	90	2	1	1
		560	4	1	53	4	2	1	2	1	2	1	2	3	1	80	2	1	1
		561	4	1	35	3	2	1	1	1	2	2	3.5	2	0	80	2	3	1
		562	4	1	50	4	2	1	2	1	2	1	3	3	0	80	2	3	1
		563	3	0	80	6	2	1	3	1	2	1	3	3	2	80	2	3	3
		564	3	0	39	3	4	1	1	1	1	1	4	3	0	85	2	3	3
		565	4	0	68	6	4	1	1	1	2	2	2	3	1	80	2	1	1
		566	3	1	49	4	5	1	1	1	1	1	11	1	0	85	2	3	2
		567	3	1	76	6	2	1	3	1	2	1	3	3	0	80	2	3	3
		568	4	0	61	5	1	1	1	1	2	1	1.5	3	0	70	2	3	1
		569	4	0	50	4	2	1	2	1	2	1	3	3	0	80	2	3	1
		570	4	1	53	4	1	1	2	1	2	1	3	3	0	100	1	3	1
		571	3	1	30	2	5	0	1	1	1	1	11	1	0	90	2	3	2
		572	3	1	43	3	2	1	1	1	2	1	4	3	0	90	2	2	3
		573	4	1	54	4	1	1	1	1	2	2	1.5	3	0	60	3	3	1
		574	4	0	46	4	2	1	3	1	2	2	3	3	0	90	2	3	1
		575	4	1	34	2	4	1	1	1	2	1	15	1	0	70	2	3	1
		576	4	0	83	6	2	1	1	1	2	1	0.8	3	1	50	3	3	1
		577	3	0	60	5	2	1	3	1	2	1	2	3	2	80	2	3	3
		578	3	0	61	5	2	1	1	1	2	1	6	2	2	90	2	3	3
		579	4	0	30	2	4	1	1	1	2	1	15	1	0	90	2	3	1
		580	4	1	83	6	2	1	1	1	2	2	0.8	3	1	10	3	3	1
		581	4	0	39	3	3	1	1	1	2	1	3.5	2	0	90	2	3	1
		582	3	1	59	5	1	1	2	1	2	1	6	2	2	80	2	3	3
		583	3	0	53	4	3	1	2	1	2	1	3	3	1	82	2	3	2
		584	3	0	57	5	4	0	1	1	1	1	7	2	0	80	2	3	2
		585	4	1	35	3	4	1	2	1	2	2	3.5	2	0	99	1	3	1
		586	4	0	36	3	5	1	1	1	2	1	15	1	0	70	2	3	1
		587	4	0	51	4	2	1	1	1	2	1	1.5	3	1	70	2	3	1
		588	3	0	52	4	3	1	3	1	2	1	4	3	1	80	2	3	3
		589	4	1	26	2	4	1	1	1	2	1	15	1	1	90	2	3	1
		590	4	1	48	4	2	1	1	1	2	2	1.5	3	0	70	2	3	1
		591	3	0	62	5	5	1	1	2	1	1	15	1	1	80	2	3	2
		592	3	1	60	5	5	1	3	2	1	1	15	1	1	80	2	3	2
		593	3	1	43	3	5	1	3	1	2	1	11	1	0	80	2	3	3
		594	3	1	35	3	5	1	1	2	2	1	4	3	0	80	2	3	2
		595	3	0	39	3	4	1	1	2	2	1	4	3	1	90	2	3	2
		596	3	0	42	3	5	1	1	2	2	1	4	3	0	80	2	3	2
		597	3	1	39	3	4	1	2	2	2	1	4	3	0	80	2	3	2
		598	3	0	50	4	2	1	1	1	3	1	3	3	0	100	1	3	2
		599	3	1	50	4	1	1	1	1	2	1	3	3	0	100	1	3	2
		600	4	0	40	3	3	1	1	1	2	1	10	2	0	90	2	3	1
		601	4	1	40	3	3	1	1	1	2	1	5	2	0	90	2	3	1
		602	4	0	47	4	3	1	1	1	2	1	15	1	0	90	2	3	2
		603	4	0	38	3	4	1	1	1	2	1	6	2	1	70	2	3	1
		604	4	1	35	3	3	1	1	1	2	1	6	2	1	70	2	3	1
		605	4	0	55	5	3	1	1	1	1	1	15	1	0	95	1	3	1
		606	4	0	35	3	5	1	1	1	1	1	15	1	1	80	2	3	1
		607	4	1	50	4	3	1	1	1	1	1	15	1	0	95	1	3	1
		608	4	1	33	2	5	1	1	1	2	1	15	1	1	80	2	3	1
		609	4	0	46	4	2	1	1	2	2	1	5	2	1	60	3	3	1
		610	4	1	44	3	2	1	1	1	2	1	5	2	0	60	3	3	1
		611	4	1	20	1	5	0	4	1	2	1	15	1	0	90	2	3	1
		612	4	0	40	3	2	1	1	1	2	1	15	1	0	70	2	1	1
		613	4	1	40	3	2	1	1	1	2	1	15	1	0	70	2	1	1
		614	4	1	80	6	2	1	2	1	2	1	15	1	1	50	3	3	1
		615	4	0	86	6	2	1	2	1	2	1	15	1	2	50	3	1	1
		616	4	0	39	3	3	1	1	1	2	1	6	2	1	70	2	3	1
		617	4	1	39	3	2	1	2	1	2	1	6	2	0	80	2	3	1
		618	4	1	68	6	2	1	2	1	2	2	15	1	3	100	1	3	2
		619	4	0	48	4	5	1	1	1	1	1	12	1	1	80	2	3	1
		620	4	0	62	5	2	0	1	2	2	1	1	3	1	99	1	3	1
		621	4	0	71	6	3	1	1	2	2	2	5	2	0	80	2	3	1
		622	4	1	46	4	4	1	1	2	1	2	12	1	0	70	2	3	1
		623	4	0	26	2	3	1	1	1	2	1	6	2	1	80	2	3	1
		624	4	0	53	4	3	1	1	1	2	1	7	2	0	80	2	3	1
		625	4	1	64	5	1	1	1	2	2	2	5	2	1	70	2	3	1
		626	4	1	27	2	3	1	2	1	2	2	6	2	0	90	2	3	1
		627	3	0	20	1	5	0	4	1	2	1	4	3	0	75	2	3	2
		628	3	1	56	5	3	1	1	1	2	1	50	1	0	100	1	3	3
		629	3	1	60	5	2	1	3	2	2	1	3	3	0	70	2	3	2
		630	3	1	70	6	2	0	3	1	2	2	50	1	2	60	3	3	2
		631	3	1	64	5	2	1	3	2	2	1	4	3	0	80	2	3	2
		632	3	1	45	4	2	1	1	2	2	1	7	2	1	80	2	1	2
		633	3	1	80	6	3	1	1	2	2	1	10	2	1	50	3	3	1
		1156	3	1	80	6	1	0	2	3	2	2	5	2	2	75	2	3	3
		634	3	0	53	4	3	1	1	1	2	1	100	1	0	90	2	3	2
		635	2	0	67	6	2	1	1	2	2	1	5.5	2	1	80	2	3	3
		636	3	0	85	6	3	1	1	2	2	1	10	2	1	60	3	3	2
		637	3	0	46	4	2	1	1	2	2	1	7	2	0	80	2	1	1
		638	3	1	50	4	3	1	1	1	2	1	100	1	0	90	2	3	2
		639	2	1	64	5	1	1	1	2	2	1	5.5	2	1	80	2	3	3
		640	2	0	37	3	2	1	1	2	3	2	5	2	0	80	2	3	1
		641	2	0	55	5	2	1	1	1	2	1	5.5	2	0	90	2	3	3
		642	2	1	36	3	2	1	1	2	3	1	5	2	0	80	2	3	1
		643	2	0	69	6	5	1	3	2	1	1	11	1	1	70	2	3	3
		644	2	1	48	4	2	1	2	1	2	1	5.5	2	2	90	2	3	3
		645	3	0	47	4	3	1	1	1	2	1	17	1	0	100	1	3	3
		646	2	0	37	3	5	1	1	1	1	1	20	1	0	90	2	3	3
		647	3	1	45	4	2	1	1	1	2	1	17	1	0	100	1	3	2
		648	2	1	71	6	5	1	3	2	1	1	11	1	1	80	2	3	3
		649	3	0	47	4	3	1	1	2	3	1	6	2	0	80	2	3	2
		650	4	0	54	4	3	1	1	2	2	1	15	1	0	90	2	1	1
		651	2	1	34	2	5	1	1	1	1	1	20	1	0	90	2	3	3
		652	3	1	44	3	1	1	2	2	3	1	6	2	0	70	2	3	2
		653	2	0	69	6	2	1	1	1	2	1	0	3	2	90	2	3	2
		654	4	0	40	3	3	1	1	1	2	1	6	2	1	70	2	3	1
		655	4	1	50	4	3	1	1	2	2	2	15	1	0	90	2	1	1
		656	2	1	35	3	1	1	2	2	2	1	10	2	0	70	2	3	2
		657	4	1	43	3	3	1	1	1	2	1	6	2	1	70	2	3	1
		658	4	1	25	2	4	0	1	2	2	2	15	1	0	90	2	1	1
		659	2	0	54	4	3	1	1	1	2	2	5	2	0	80	2	3	1
		660	3	1	54	4	3	1	1	2	2	1	3	3	1	80	2	3	2
		661	2	0	37	3	1	1	1	1	1	1	10	2	0	80	2	3	2
		662	2	0	52	4	5	1	1	1	1	1	27	1	3	70	2	3	1
		663	4	0	62	5	3	1	3	1	2	1	6	2	0	100	1	3	1
		664	2	1	54	4	3	1	1	1	2	1	5	2	0	80	2	3	3
		665	2	0	60	5	3	1	1	1	2	1	10	2	1	90	2	1	1
		666	3	0	56	5	3	1	1	2	2	1	3	3	1	80	2	3	1
		667	4	1	62	5	3	1	3	1	2	2	6	2	1	80	2	3	1
		668	4	1	16	1	3	0	4	1	4	2	7	2	0	90	2	3	1
		669	2	1	51	4	5	1	3	1	1	1	27	1	2	75	2	3	1
		670	2	0	63	5	3	1	3	1	2	1	5	2	1	90	2	3	3
		671	3	0	34	2	5	1	1	2	2	1	10	2	1	80	2	2	1
		672	4	1	58	5	4	1	1	1	2	2	7	2	0	80	2	3	1
		673	4	0	37	3	3	1	1	1	2	1	12	1	0	90	2	3	1
		674	2	1	52	4	3	1	2	1	2	1	10	2	1	90	2	1	1
		675	2	0	66	6	5	1	3	2	1	1	20	1	0	70	2	3	3
		676	2	0	52	4	3	1	1	2	3	2	8	2	1	70	2	1	3
		677	2	1	60	5	4	1	1	2	1	1	20	1	0	70	2	3	3
		678	4	1	32	2	3	1	1	1	2	2	12	1	1	70	2	3	1
		679	3	0	67	6	1	1	1	2	2	1	4	3	1	60	3	3	3
		680	4	0	39	3	3	1	1	1	2	1	6	2	1	70	2	3	1
		681	2	0	59	5	2	1	1	1	2	1	9	2	0	90	2	1	1
		682	2	0	46	4	4	1	1	2	4	1	8	2	1	70	2	3	3
		683	2	1	51	4	3	1	1	2	3	1	8	2	1	70	2	1	3
		684	2	0	35	3	4	1	1	1	1	1	10	2	0	50	3	3	3
		685	3	1	45	4	1	1	1	1	2	1	8	2	2	60	3	1	1
		686	2	1	55	5	3	1	1	1	2	1	9	2	0	90	2	1	1
		687	2	1	32	2	3	1	2	1	2	1	10	2	0	70	2	3	3
		688	3	0	46	4	1	1	1	1	2	1	8	2	1	60	3	1	1
		689	2	1	49	4	4	1	1	2	4	1	8	2	0	80	2	3	3
		690	2	0	67	6	2	1	1	1	2	1	3	3	1	100	1	3	1
		691	3	0	70	6	2	1	3	1	2	1	14	1	1	80	2	3	3
		692	2	1	64	5	1	1	1	1	2	1	3	3	2	80	2	3	1
		693	2	0	43	3	3	1	1	2	3	1	6	2	1	50	3	3	3
		694	3	1	63	5	1	1	2	1	2	1	14	1	2	60	3	3	3
		695	2	0	68	6	2	1	1	1	2	1	1.8	3	2	80	2	3	3
		696	2	0	69	6	2	1	1	3	2	1	2	3	0	70	2	3	1
		697	2	1	63	5	1	1	2	1	2	1	1.8	3	2	80	2	3	3
		698	2	1	40	3	2	1	1	2	3	1	6	2	1	50	3	3	3
		699	2	1	63	5	2	1	2	1	2	1	5	2	2	90	2	3	3
		700	2	1	67	6	1	1	2	2	2	1	2	3	1	70	2	3	1
		701	2	0	57	5	2	1	1	1	2	1	10	2	0	90	2	3	1
		702	2	1	57	5	3	1	2	1	2	1	10	2	2	70	2	3	1
		703	2	1	53	4	2	1	1	1	3	1	5.5	2	0	100	1	3	3
		704	2	0	30	2	4	1	1	1	1	1	15	1	0	60	3	3	3
		705	2	0	55	5	3	1	1	1	3	1	5.5	2	1	100	1	3	3
		706	2	1	27	2	4	1	1	1	1	1	15	1	0	70	2	3	3
		707	2	0	30	2	3	1	1	2	3	2	16	1	0	90	2	3	2
		708	2	0	66	6	1	1	1	2	2	1	3	3	0	70	2	3	3
		709	2	1	37	3	4	1	1	2	3	1	16	1	0	90	2	3	2
		710	2	1	60	5	1	1	1	2	2	1	3	3	0	70	2	3	3
		711	2	0	28	2	5	1	1	1	1	1	14	1	0	80	2	1	1
		712	2	0	24	1	3	0	1	1	2	1	80	1	0	80	2	3	3
		713	2	0	30	2	4	1	1	1	2	2	10	2	0	90	2	3	1
		714	2	0	22	1	5	0	1	1	2	1	3	3	0	100	1	3	3
		715	2	1	24	1	4	1	1	1	2	1	10	2	2	90	2	3	1
		717	2	1	24	1	5	1	1	1	1	1	14	1	1	70	2	3	3
		718	2	0	33	2	4	1	1	1	2	2	10	2	0	90	2	3	3
		719	2	0	44	3	3	1	1	1	2	1	10	2	0	90	2	3	1
		720	2	1	35	3	5	1	1	1	1	1	20	1	0	70	2	1	3
		721	2	1	30	2	4	1	1	1	2	1	10	2	0	90	2	3	3
		722	2	1	40	3	3	1	2	1	2	1	10	2	0	90	2	3	1
		723	2	0	63	5	2	1	3	1	2	1	3	3	0	100	1	3	1
		724	2	1	61	5	2	1	3	1	2	1	3	3	1	100	1	3	1
		725	2	0	30	2	4	1	1	1	1	1	10	2	0	90	2	3	1
		726	2	1	30	2	4	1	2	1	2	1	10	2	0	90	2	3	1
		727	2	0	46	4	3	1	1	2	3	1	8	2	5	75	2	1	1
		728	2	1	29	2	4	1	1	2	3	1	8	2	0	75	2	1	2
		729	2	0	49	4	2	1	1	2	1	1	4.8	2	1	80	2	3	1
		730	2	0	75	6	3	1	3	1	2	1	5	2	0	90	2	3	3
		731	2	0	30	2	5	1	1	1	1	2	30	1	0	95	1	1	1
		732	2	1	71	6	3	1	3	1	2	1	5	2	0	90	2	3	3
		733	2	1	45	4	3	1	1	2	1	1	4.8	2	0	80	2	3	1
		734	2	1	27	2	5	0	1	2	2	1	30	1	0	100	1	1	1
		735	2	0	62	5	2	1	3	1	2	1	4	2	0	80	2	1	1
		736	2	0	50	4	4	1	1	1	2	1	8	2	0	90	2	3	1
		737	2	1	64	5	1	1	3	2	2	1	4	2	0	80	2	1	1
		738	2	1	50	4	3	1	1	1	2	1	8	2	0	90	2	3	1
		739	2	0	35	3	5	1	1	1	1	1	8	2	2	80	2	3	3
		740	2	1	70	6	2	1	3	1	2	1	2	3	2	60	3	3	1
		741	2	1	33	2	5	1	1	1	1	1	8	2	0	90	2	3	3
		742	2	0	51	4	3	1	1	1	2	1	10	2	1	85	2	3	3
		743	2	1	49	4	2	1	1	2	2	1	10	2	0	85	2	3	3
		744	2	1	59	5	4	0	2	2	2	1	2	3	1	50	3	3	1
		745	2	1	48	4	2	1	1	1	2	1	12	1	0	80	2	3	3
		746	2	0	31	2	3	1	1	1	1	1	6	2	0	95	1	3	3
		747	2	0	67	6	3	1	1	1	2	2	30	1	0	90	2	3	3
		748	2	0	49	4	1	1	1	1	2	2	12	1	1	70	2	3	3
		749	2	1	41	3	1	1	1	2	3	1	8	2	0	80	2	3	1
		750	2	1	21	1	3	1	2	1	3	1	6	2	0	90	2	3	3
		751	2	1	60	5	1	1	2	1	2	1	30	1	1	80	2	3	3
		752	2	0	45	4	2	0	1	2	3	2	8	2	1	100	1	3	1
		753	2	1	68	6	2	1	1	1	2	1	6	2	0	90	2	3	1
		754	2	0	52	4	2	1	1	1	2	2	6	2	1	80	2	3	3
		755	2	0	26	2	3	1	1	1	1	1	10	2	0	95	1	3	3
		756	3	0	60	5	2	1	1	2	2	1	3	3	0	80	2	3	1
		757	2	1	49	4	3	1	1	1	1	1	6	2	0	85	2	3	3
		758	3	1	61	5	1	1	1	2	2	1	3	3	0	90	2	3	1
		759	3	0	61	5	2	1	1	2	2	1	6	2	2	50	3	3	1
		760	3	1	57	5	1	1	1	2	2	1	6	2	0	80	2	3	1
		761	3	0	44	3	2	1	1	2	2	1	5	2	0	80	2	3	1
		762	3	1	60	5	2	0	2	1	2	1	30	1	0	90	2	3	3
		763	2	0	50	4	3	1	1	1	2	1	20	1	0	80	2	3	3
		764	2	1	48	4	3	1	1	1	2	1	20	1	2	80	2	3	3
		765	4	0	74	6	1	0	2	1	2	1	5	2	1	85	2	3	1
		766	2	0	45	4	3	1	1	2	3	1	10	2	0	80	2	3	3
		767	4	0	43	3	3	1	1	1	2	1	5	2	0	85	2	3	1
		768	4	1	40	3	3	1	1	3	2	1	6	2	0	80	2	3	1
		769	2	1	45	4	2	1	1	2	3	1	10	2	0	80	2	3	3
		770	4	0	50	4	3	1	1	1	2	1	6	2	1	80	2	3	1
		771	4	1	51	4	3	1	1	1	2	1	6	2	1	80	2	3	1
		772	3	0	65	6	1	1	1	1	2	2	30	1	0	90	2	3	3
		773	3	0	74	6	4	1	3	2	1	2	8	2	0	90	2	3	3
		774	3	1	65	6	4	1	3	2	2	1	8	2	0	90	2	3	3
		775	4	1	45	4	3	1	1	1	2	1	6	2	0	80	2	3	1
		776	3	0	80	6	1	0	2	3	2	2	5	2	2	75	2	3	3
		777	3	1	39	3	3	1	1	2	2	1	5	2	0	70	2	3	1
		778	4	0	38	3	3	1	1	1	2	1	5	2	1	80	2	3	1
		779	3	0	45	4	3	1	1	2	2	1	40	1	1	50	3	3	3
		780	4	1	36	3	3	1	1	1	2	1	5	2	0	80	2	3	1
		781	4	1	72	6	4	0	3	1	1	1	8	2	3	70	2	3	1
		782	3	1	41	3	3	1	1	2	2	1	40	1	1	70	2	3	3
		783	4	0	41	3	4	1	1	1	1	1	8	2	3	80	2	3	1
		784	3	0	44	3	4	1	1	2	2	1	5	2	1	70	2	3	1
		785	4	0	52	4	4	1	1	1	2	1	10	2	1	90	2	3	1
		786	4	0	49	4	1	1	2	1	2	1	7.5	2	2	70	2	3	1
		787	4	1	38	3	4	1	1	1	1	1	8	2	0	80	2	3	1
		788	3	1	64	5	1	1	2	3	2	1	1	3	2	80	2	3	3
		789	3	1	39	3	3	1	1	2	2	1	5	2	2	80	2	2	1
		790	4	1	53	4	4	1	1	1	2	1	10	2	0	90	2	3	1
		791	4	1	47	4	1	1	2	1	2	2	7.5	2	1	80	2	3	1
		792	3	0	65	6	1	1	2	2	2	1	1	3	0	90	2	3	3
		793	3	0	34	2	4	1	1	2	2	1	6	2	0	70	2	3	1
		794	4	0	43	3	3	1	1	1	2	1	3.5	2	1	70	2	3	1
		795	4	0	38	3	3	1	1	1	2	1	4	2	1	90	2	1	1
		796	4	0	40	3	1	1	1	2	2	1	8	2	0	80	2	3	1
		797	3	1	31	2	2	1	1	2	2	1	6	2	0	80	2	3	1
		798	3	1	66	6	1	1	2	3	2	1	6	2	2	90	2	3	3
		799	4	1	32	2	2	1	1	1	2	1	4	2	0	90	2	1	1
		800	4	1	41	3	1	1	1	1	2	2	3.5	2	1	80	2	3	1
		801	4	1	40	3	1	1	1	2	2	1	8	2	0	80	2	3	1
		802	3	0	61	5	4	1	1	3	2	1	7	2	0	90	2	3	1
		803	4	0	34	2	3	1	1	1	4	1	5	2	1	40	3	3	1
		804	3	0	67	6	2	1	2	3	2	1	6	2	3	70	2	3	3
		805	3	1	57	5	3	1	1	2	2	1	7	2	2	70	2	3	1
		806	4	0	48	4	3	1	1	1	2	1	2.5	3	1	80	2	3	1
		807	4	1	47	4	3	1	1	1	2	2	2.5	3	0	80	2	3	1
		808	4	0	28	2	5	1	1	1	1	1	4	2	0	50	3	3	1
		975	3	1	55	5	1	1	2	3	2	1	5	2	0	90	2	3	3
		809	4	0	49	4	2	1	1	1	2	1	6	2	2	70	2	3	1
		810	4	0	62	5	1	1	2	1	2	1	8	2	0	50	3	3	1
		811	3	0	61	5	1	1	1	2	2	1	4	3	0	90	2	2	2
		812	4	0	18	1	4	0	4	1	2	1	4	2	0	100	1	1	1
		813	4	1	47	4	1	1	1	1	2	1	6	2	1	70	2	3	1
		969	3	0	55	5	1	1	1	3	2	1	5	2	0	90	2	3	3
		814	4	0	34	2	4	0	1	1	1	1	8	2	0	60	3	1	1
		815	4	0	18	1	4	0	4	1	2	1	4	2	0	100	1	1	1
		816	3	1	32	2	5	1	1	1	1	1	10	2	0	70	2	3	2
		965	3	1	60	5	1	1	2	2	2	1	4	3	0	80	2	3	3
		817	4	1	74	6	4	1	1	1	1	1	11	1	0	80	2	3	1
		963	3	0	60	5	1	1	2	2	2	1	4	3	1	80	2	3	3
		818	3	1	54	4	1	1	2	2	2	1	4	3	1	100	1	2	2
		961	3	1	75	6	1	1	2	3	2	1	10	2	1	80	2	3	3
		819	3	1	60	5	1	1	2	1	2	1	8	2	1	80	2	3	2
		820	4	0	66	6	3	1	1	1	1	1	6	2	1	90	2	3	1
		821	4	0	48	4	2	1	1	1	2	1	5	2	3	50	3	1	1
		957	3	0	93	6	1	1	3	1	1	1	10	2	1	80	2	3	3
		822	3	1	49	4	2	1	2	1	3	1	8	2	0	90	2	3	2
		823	3	0	60	5	3	1	1	1	2	1	8	2	0	90	2	3	2
		824	4	0	44	3	3	1	1	1	2	1	6	2	0	80	2	3	1
		825	3	0	48	4	2	1	1	1	3	1	8	2	0	90	2	3	2
		826	4	1	46	4	2	1	1	1	2	1	5	2	0	50	3	1	1
		827	3	1	57	5	2	1	1	1	2	1	8	2	0	85	2	3	2
		828	4	1	58	5	1	1	3	1	2	1	4	2	1	40	3	3	1
		829	4	0	76	6	1	1	3	1	2	2	4	2	0	80	2	3	1
		830	3	0	53	4	3	1	1	1	2	1	5	2	0	90	2	3	3
		831	3	0	63	5	1	0	1	1	2	1	4	3	1	90	2	3	3
		832	3	1	52	4	3	1	1	1	2	1	5	2	0	90	2	3	3
		833	4	1	52	4	2	1	1	1	2	1	3	3	2	70	2	3	1
		834	3	0	27	2	5	0	1	1	2	1	5	2	0	90	2	3	2
		835	3	1	43	3	3	1	1	1	2	1	8	2	0	80	2	3	2
		836	4	0	26	2	5	0	1	1	1	1	8	2	0	70	2	3	1
		837	4	0	44	3	2	1	1	1	2	2	4	2	0	80	2	3	1
		838	3	0	46	4	3	1	1	1	2	1	8	2	0	80	2	3	2
		839	4	1	34	2	3	1	1	1	2	1	5	2	0	90	2	3	1
		840	3	1	73	6	1	0	3	1	2	1	3	3	0	70	2	3	3
		841	4	0	34	2	3	1	1	1	2	2	5	2	0	90	2	3	1
		842	3	1	60	5	1	0	2	1	2	1	3	3	1	80	2	3	2
		843	4	0	48	4	1	1	1	1	2	2	8	2	0	90	2	3	1
		844	4	1	34	2	1	1	1	1	2	2	4	2	0	80	2	3	1
		845	4	1	54	4	1	1	1	1	2	1	2	3	0	60	3	3	1
		846	4	0	48	4	2	1	1	1	2	2	2	3	1	60	3	3	1
		847	4	1	46	4	2	1	3	2	2	2	8	2	1	90	2	3	1
		848	3	0	37	3	4	1	1	1	2	1	4	3	0	70	2	3	3
		849	3	0	35	3	5	1	1	1	1	1	15	1	0	90	2	1	1
		850	3	1	32	2	4	1	2	1	4	1	4	3	0	70	2	3	3
		851	3	1	35	3	5	1	1	1	1	1	15	1	0	90	2	1	1
		852	4	0	57	5	3	1	1	1	2	1	7	2	0	100	1	3	3
		853	3	0	47	4	3	1	1	1	2	1	11	1	1	90	2	3	3
		854	4	1	59	5	2	1	1	1	2	2	7	2	0	100	1	3	3
		855	3	1	42	3	3	1	2	1	2	1	11	1	0	90	2	3	3
		856	4	0	84	6	2	1	3	1	2	1	4	2	2	80	2	3	1
		857	4	0	65	6	1	0	2	1	2	1	3	3	1	50	3	3	1
		858	4	1	80	6	2	1	3	1	2	2	4	2	3	80	2	3	1
		859	2	1	22	1	3	1	2	1	3	1	10	2	0	90	2	3	3
		860	2	0	56	5	2	1	1	1	1	1	12	1	2	70	2	3	3
		861	2	0	62	5	1	1	1	1	2	1	15	1	3	90	2	3	3
		862	2	0	50	4	2	1	1	1	2	1	10	2	3	90	2	3	1
		863	2	0	55	5	2	1	3	1	2	1	10	2	2	80	2	3	3
		864	2	1	49	4	2	1	1	1	1	1	12	1	1	80	2	3	3
		865	2	1	59	5	1	1	1	1	2	1	15	1	0	90	2	3	3
		866	2	1	56	5	2	1	3	1	2	1	10	2	1	80	2	3	3
		867	2	1	48	4	2	1	2	1	2	1	10	2	2	50	3	3	1
		868	2	0	30	2	5	1	1	1	2	1	10	2	0	100	1	3	3
		869	2	0	27	2	5	1	1	1	2	1	10	2	0	90	2	3	3
		870	2	1	30	2	5	1	1	1	2	1	10	2	0	90	2	3	3
		871	2	0	41	3	5	1	1	1	1	1	15	1	0	80	2	3	3
		872	2	1	39	3	4	1	1	1	1	1	15	1	1	70	2	3	3
		873	2	0	55	5	3	1	3	1	2	1	15	1	3	80	2	3	1
		874	2	0	46	4	3	1	1	1	2	2	13	1	0	90	2	1	1
		875	2	1	23	1	4	1	1	1	2	1	10	2	0	90	2	3	3
		876	2	1	49	4	2	1	3	1	2	1	15	1	1	80	2	3	3
		877	2	0	60	5	2	1	1	2	2	1	20	1	0	100	1	3	3
		878	2	0	29	2	3	1	1	2	2	2	10	2	1	85	2	3	1
		879	2	1	44	3	3	1	2	1	2	1	13	1	0	95	1	1	1
		880	2	1	57	5	2	1	1	2	2	1	20	1	2	100	1	3	3
		881	2	1	25	2	3	1	2	2	2	1	10	2	1	85	2	3	1
		882	2	0	61	5	1	1	3	2	2	1	10	2	0	70	2	3	3
		883	2	1	57	5	1	1	3	2	2	1	10	2	0	70	2	3	3
		884	4	1	42	3	3	1	1	1	2	1	6	2	0	80	2	3	1
		885	4	0	80	6	2	1	3	1	2	1	2	3	1	80	2	3	1
		886	2	0	47	4	2	1	1	1	2	2	8	2	1	90	2	3	1
		887	2	0	61	5	2	1	1	3	2	1	3	3	0	70	2	3	3
		888	2	0	32	2	4	1	1	1	2	2	30	1	1	80	2	3	1
		889	2	1	44	3	2	1	1	1	2	1	8	2	1	90	2	3	1
		890	2	1	60	5	2	1	1	3	2	1	3	3	0	70	2	3	3
		891	4	1	32	2	3	1	1	1	2	1	6	2	0	90	2	3	1
		892	4	0	37	3	2	1	1	1	2	2	6	2	0	90	2	3	1
		893	2	1	29	2	5	1	1	1	2	1	30	1	0	80	2	3	1
		894	4	1	68	6	1	1	3	1	2	1	2	3	0	80	2	3	1
		895	4	0	65	6	2	1	3	1	2	1	4	2	1	80	2	3	1
		896	4	1	45	4	2	1	3	1	2	1	4	2	1	80	2	3	1
		897	4	0	73	6	3	1	3	1	2	1	5.5	2	2	60	3	3	1
		898	4	1	63	5	1	1	2	1	2	1	5.5	2	2	50	3	3	1
		899	4	0	68	6	2	1	2	1	2	1	3.5	2	0	80	2	3	1
		900	4	1	61	5	2	1	2	1	2	1	3.5	2	0	80	2	3	1
		901	4	1	23	1	3	1	2	1	2	1	6	2	0	90	2	3	1
		902	2	0	64	5	2	1	1	2	2	1	6	2	0	90	2	3	1
		903	4	0	26	2	3	1	1	1	2	1	6	2	0	90	2	3	1
		904	4	0	22	1	5	0	4	1	2	1	4	2	0	90	2	3	1
		905	4	0	40	3	3	1	1	1	2	2	6	2	2	80	2	2	1
		906	4	1	17	1	4	0	4	1	2	1	4	2	0	90	2	3	1
		907	4	1	33	2	3	1	1	1	2	2	6	2	1	80	2	2	1
		908	2	0	53	4	2	1	1	2	3	1	4	2	0	80	2	3	3
		909	2	0	60	5	5	1	1	1	1	1	50	1	2	60	3	3	1
		910	2	1	51	4	2	1	2	1	3	1	4	2	0	80	2	3	3
		911	4	0	32	2	3	1	1	1	2	1	5.5	2	0	85	2	3	1
		912	2	0	19	1	3	1	1	1	3	1	10	2	0	90	2	3	3
		913	4	1	32	2	3	1	2	1	2	2	5.5	2	0	90	2	3	1
		914	2	1	18	1	3	1	2	1	3	1	10	2	0	90	2	3	3
		915	2	1	61	5	2	1	2	1	2	1	50	1	0	80	2	3	1
		916	2	0	34	2	5	1	1	1	3	1	30	1	0	90	2	3	3
		917	4	0	79	6	1	0	2	1	2	1	2.5	3	4	70	2	3	1
		918	2	1	32	2	4	1	1	1	3	1	30	1	0	95	1	3	3
		919	4	1	43	3	4	1	2	1	2	3	6	2	1	70	2	3	1
		920	2	0	33	2	3	0	1	1	3	1	5	2	0	70	2	3	1
		921	4	0	40	3	4	1	1	1	2	2	6	2	1	80	2	3	1
		922	4	1	79	6	1	0	2	1	2	1	2	3	2	30	3	3	1
		923	2	1	76	6	2	0	3	1	2	1	1	3	1	70	2	3	3
		924	2	0	42	3	4	1	1	2	3	1	6	2	1	80	2	3	3
		925	4	0	58	5	2	1	1	2	2	2	2	3	1	60	3	3	1
		926	4	0	50	4	2	1	1	2	2	1	6	2	0	80	2	3	1
		927	2	0	71	6	2	1	3	1	2	1	30	1	3	80	2	3	3
		928	4	0	40	3	3	1	1	1	2	1	8	2	0	80	2	3	1
		929	2	1	43	3	2	1	1	2	3	1	6	2	0	80	2	3	3
		930	4	1	61	5	1	1	1	2	2	2	2	3	1	85	2	3	1
		931	4	1	48	4	2	1	1	2	2	2	6	2	0	80	2	3	1
		932	2	0	58	5	2	1	3	1	2	1	2	3	0	70	2	3	3
		933	2	0	50	4	2	1	1	1	2	1	10	2	0	80	2	3	3
		934	4	1	40	3	4	1	2	1	2	2	8	2	0	80	2	3	1
		935	2	1	46	4	3	1	1	1	2	1	10	2	0	80	2	3	3
		936	4	0	43	3	3	1	1	1	2	1	30	1	0	80	2	1	1
		937	4	0	75	6	1	1	2	1	2	1	3	3	1	60	3	3	1
		938	2	1	22	1	5	0	1	2	2	1	10	2	0	70	2	1	1
		939	2	1	66	6	1	1	2	1	2	1	30	1	3	60	3	3	3
		940	2	0	50	4	2	1	1	2	2	1	10	2	0	80	2	1	1
		941	4	1	43	3	2	1	2	1	2	3	2.5	3	1	95	1	3	2
		942	4	1	43	3	3	1	1	1	2	2	30	1	0	80	2	1	1
		943	4	1	62	5	1	1	2	1	2	2	3	3	0	60	3	3	1
		944	2	1	50	4	2	1	1	2	2	1	10	2	0	80	2	1	1
		945	4	0	40	3	3	1	1	1	2	2	2.5	3	0	100	1	3	2
		946	2	1	62	5	1	1	3	1	2	1	2	3	2	70	2	3	3
		947	4	0	45	4	3	1	1	1	2	1	4.5	2	0	90	2	3	1
		948	4	1	37	3	2	1	1	1	2	2	4.5	2	0	90	2	3	1
		949	2	0	51	4	2	0	1	1	3	2	6	2	1	70	2	3	3
		950	2	0	80	6	2	1	3	1	2	1	5	2	0	93	1	3	3
		951	2	1	79	6	3	1	3	1	1	1	5	2	0	93	1	3	3
		952	3	1	50	4	4	1	3	1	2	1	8	2	0	95	1	3	2
		953	2	0	63	5	1	1	3	1	2	1	3	3	1	80	2	3	3
		954	2	0	45	4	1	1	1	3	3	1	2.5	3	0	60	3	1	1
		955	3	0	55	5	4	1	1	1	2	1	8	2	0	80	2	3	2
		956	2	1	54	4	1	1	3	1	2	1	3	3	0	80	2	3	3
		957	2	0	33	2	3	1	1	1	2	2	10	2	0	80	2	3	3
		958	4	1	19	1	5	0	4	1	3	1	11	1	0	99	1	1	2
		959	2	0	60	5	2	1	1	1	2	1	11	1	0	80	2	3	3
		960	3	1	44	3	4	1	1	1	2	1	10	2	0	80	2	3	2
		961	2	1	57	5	1	1	1	1	2	1	11	1	0	80	2	3	3
		962	2	1	32	2	3	1	1	1	2	1	10	2	0	80	2	3	3
		963	2	0	36	3	3	1	1	2	3	1	2.5	3	0	60	3	1	1
		964	2	0	81	6	2	1	3	1	2	1	3	3	0	80	2	3	3
		965	3	0	42	3	2	0	1	2	2	1	20	1	0	70	2	3	3
		966	2	1	79	6	1	1	3	1	2	1	3	3	0	80	2	3	3
		967	2	0	65	6	2	1	3	1	2	1	8	2	1	90	2	1	1
		968	2	0	35	3	3	1	1	1	3	2	8	2	0	70	2	1	1
		969	2	0	75	6	2	1	1	1	2	1	3.5	3	1	100	1	3	3
		970	2	1	63	5	1	1	2	1	2	1	8	2	1	90	2	1	1
		971	3	1	44	3	2	1	1	1	2	1	8	2	0	60	3	1	1
		972	2	1	55	5	2	1	1	1	2	1	3.5	3	0	100	1	3	3
		973	3	0	19	1	5	0	4	1	2	1	8	2	0	70	2	3	2
		974	2	1	29	2	3	1	1	1	3	1	8	2	0	70	2	1	1
		975	2	0	50	4	2	1	1	1	3	1	6	2	0	60	3	3	1
		976	2	0	67	6	2	1	3	1	2	1	5.5	2	1	80	2	3	3
		977	3	1	21	1	5	0	4	1	2	1	8	2	0	80	2	3	2
		978	2	1	48	4	1	1	2	1	3	1	6	2	0	100	1	3	1
		979	2	1	60	5	2	1	3	1	2	1	5.5	2	0	80	2	3	3
		980	3	0	32	2	3	1	1	1	2	1	6	2	0	85	2	3	3
		981	2	0	48	4	2	1	1	2	3	2	10	2	1	60	3	1	1
		982	2	0	70	6	2	1	3	1	2	1	6.5	2	0	80	2	3	3
		983	3	1	30	2	3	1	2	1	2	1	6	2	0	85	2	3	3
		984	2	1	67	6	1	1	3	1	2	1	6.5	2	0	80	2	3	3
		985	3	0	76	6	1	1	2	1	2	2	3	3	1	70	2	3	2
		986	2	0	24	1	4	0	1	2	3	1	10	2	0	70	2	1	1
		987	2	0	67	6	3	1	2	2	2	1	4	2	5	60	3	1	1
		988	3	0	66	6	3	1	1	2	2	1	5	2	1	80	2	3	1
		989	3	0	33	2	5	1	1	1	1	1	11	1	0	70	2	3	3
		990	3	0	30	2	3	1	1	1	4	1	6	2	0	80	2	3	2
		991	2	0	66	6	2	1	3	1	2	1	3	3	1	50	3	1	1
		992	2	1	64	5	2	1	2	2	2	1	4	2	3	70	2	1	1
		993	3	1	67	6	3	1	1	2	2	1	5	2	0	80	2	3	1
		994	2	1	63	5	1	1	3	1	2	1	3	3	2	30	3	1	1
		995	3	1	31	2	5	1	1	1	1	1	11	1	0	70	2	3	3
		996	2	0	58	5	2	1	1	1	2	1	3	3	2	70	2	3	1
		997	3	1	53	4	2	1	2	2	4	1	6	2	0	80	2	3	2
		998	2	0	76	6	1	1	3	1	2	1	0	3	1	60	3	1	1
		999	3	0	45	4	2	1	1	2	2	2	6	2	1	60	3	3	1
		1000	3	1	60	5	4	1	3	1	1	1	30	1	1	95	1	3	3
		1001	2	1	55	5	2	1	2	1	2	1	3	3	1	80	2	3	1
		1002	2	1	74	6	1	1	3	1	2	1	0	3	0	100	1	1	1
		1003	3	1	42	3	2	1	1	2	2	1	6	2	0	70	2	2	2
		1004	3	0	56	5	2	1	1	2	4	1	6	2	0	80	2	3	2
		1005	3	1	60	5	4	1	2	1	2	1	30	1	1	95	1	3	3
		1006	2	0	50	4	3	1	1	1	1	1	10	2	0	90	2	3	3
		1007	3	0	48	4	2	1	1	1	2	2	5	2	1	85	2	1	1
		1008	3	0	42	3	4	1	1	2	2	2	6	2	1	80	2	3	1
		1009	2	1	47	4	3	1	1	1	1	1	10	2	0	90	2	3	3
		1010	2	0	70	6	2	1	1	1	2	1	3	3	2	70	2	3	1
		1011	3	0	54	4	4	1	1	1	2	1	11	1	0	90	2	1	3
		1012	2	0	62	5	1	1	3	1	2	1	0	3	0	100	1	1	1
		1013	3	1	43	3	2	1	1	1	2	1	5	2	0	85	2	1	1
		1014	2	1	55	5	2	1	2	1	2	1	3	3	4	70	2	3	1
		1015	3	0	74	6	5	1	3	2	1	1	10	2	1	65	3	3	3
		1016	2	1	59	5	1	1	3	1	2	1	0	3	0	100	1	1	1
		1017	3	0	48	4	2	1	1	1	3	1	8	2	0	90	2	3	2
		1018	3	0	20	1	5	0	4	1	2	1	5	2	0	85	2	1	1
		1019	2	0	66	6	1	1	1	1	2	1	3	3	0	70	2	3	1
		1020	2	1	52	4	3	0	2	1	2	1	1	3	0	55	3	1	1
		1021	2	1	62	5	2	1	1	1	2	1	3	3	1	70	2	3	1
		1022	3	1	73	6	3	1	3	2	1	1	10	2	3	55	3	3	3
		1023	2	0	61	5	1	1	3	1	2	1	1	3	0	70	2	3	3
		1024	2	1	60	5	1	1	3	1	2	1	1	3	0	70	2	3	3
		1025	2	0	50	4	1	1	1	2	3	1	6	2	0	80	2	3	3
		1026	2	0	43	3	3	1	1	3	4	1	6.5	2	0	80	2	3	1
		1027	3	0	45	4	2	1	1	1	2	1	8	2	1	80	2	1	1
		1028	3	0	34	2	3	1	1	1	2	1	12	1	0	90	2	1	1
		1029	2	1	50	4	1	1	1	2	3	1	6	2	0	80	2	3	3
		1030	2	1	40	3	3	1	1	3	4	1	6.5	2	0	70	2	3	1
		1031	3	1	34	2	5	1	1	1	1	1	12	1	0	90	2	1	1
		1032	3	0	59	5	1	1	2	2	2	1	7	2	2	75	2	3	3
		1033	2	0	50	4	3	1	1	1	3	1	4	2	0	80	2	3	3
		1034	3	1	36	3	4	1	1	2	2	1	5	2	0	90	2	3	1
		1035	2	1	50	4	2	1	1	1	3	1	4	2	1	80	2	3	3
		1036	3	0	43	3	3	1	1	2	2	2	5	2	0	90	2	3	2
		1037	3	1	40	3	2	1	1	2	2	1	3	3	1	70	2	2	2
		1038	3	0	44	3	3	1	1	2	2	2	3	3	2	70	2	3	1
		1039	3	1	43	3	3	1	1	1	2	1	8	2	0	100	1	1	1
		1040	3	1	42	3	3	1	2	2	2	1	3	3	0	80	2	3	2
		1041	3	1	47	4	2	1	1	1	2	1	7	2	2	80	2	3	3
		1042	3	1	34	2	5	1	1	1	1	2	8	2	1	90	2	3	2
		1043	3	0	47	4	2	1	1	1	2	1	7	2	1	80	2	3	2
		1044	3	0	35	3	5	1	1	2	1	1	8	2	1	80	2	2	2
		1045	4	1	30	2	4	1	2	1	2	1	8	2	0	60	3	3	1
		1046	4	0	66	6	2	1	2	1	2	2	4	2	2	90	2	3	1
		1047	4	0	32	2	5	1	1	1	2	2	8	2	0	70	2	3	1
		1048	2	0	59	5	2	1	1	3	3	1	2.4	3	2	80	2	3	3
		1049	2	1	58	5	2	1	2	3	3	1	2.4	3	0	80	2	3	3
		1050	2	0	74	6	3	1	3	1	2	1	5	2	4	70	2	3	3
		1051	2	1	72	6	5	1	3	1	1	1	5	2	1	80	2	3	3
		1052	3	0	37	3	3	1	1	2	2	1	10	2	0	90	2	3	1
		1053	3	1	30	2	4	1	1	2	2	1	10	2	0	90	2	3	1
		1054	4	1	60	5	1	1	1	1	2	2	4	2	1	90	2	3	1
		1055	4	0	45	4	3	1	1	1	2	1	15	1	0	70	2	3	1
		1056	4	0	53	4	4	1	1	2	2	1	7.5	2	2	90	2	3	1
		1057	3	0	45	4	3	1	1	2	2	1	10	2	1	90	2	3	3
		1058	4	0	55	5	2	1	1	1	2	1	4	2	2	70	2	3	1
		1059	4	1	49	4	1	1	1	2	2	2	7.5	2	2	90	2	3	2
		1060	3	1	45	4	3	1	2	2	2	1	10	2	0	80	2	3	2
		1061	4	1	18	1	4	0	4	1	4	2	15	1	0	80	2	1	1
		1062	4	0	74	6	3	1	3	2	2	1	3	3	3	80	2	3	3
		1063	3	1	45	4	4	1	1	1	2	1	7	2	0	90	2	3	3
		1064	4	1	62	5	2	1	3	2	2	2	3	3	1	80	2	3	3
		1065	3	0	42	3	4	1	1	1	2	1	7	2	0	90	2	3	3
		1066	4	1	43	3	2	1	1	1	2	2	15	1	0	80	2	3	1
		1067	4	0	43	3	3	1	1	1	2	1	5	2	0	70	2	3	1
		1068	4	0	53	4	2	1	1	1	2	2	15.5	1	0	80	2	3	1
		1069	4	1	66	6	1	1	2	2	2	1	2	3	3	70	2	3	1
		1070	4	1	52	4	2	1	1	1	2	2	15.5	1	2	80	2	3	1
		1071	4	0	60	5	3	1	1	1	2	1	5	2	1	80	2	3	1
		1072	4	1	15	1	3	0	4	1	2	2	15.5	1	0	99	1	3	1
		1073	4	1	57	5	2	1	1	1	2	2	5	2	2	90	2	3	1
		1074	4	1	59	5	1	1	2	1	2	1	3	3	0	100	1	3	1
		1075	4	0	70	6	3	1	3	1	2	2	3	3	0	90	2	3	1
		1076	4	0	42	3	3	1	1	1	2	1	15.5	1	0	90	2	3	1
		1077	3	0	66	6	1	1	2	1	2	1	4	3	1	80	2	3	2
		1078	3	0	37	3	3	1	1	1	2	1	6	2	0	100	1	3	3
		1079	4	1	38	3	3	1	1	1	2	2	15.5	1	0	90	2	3	1
		1080	3	1	37	3	3	1	1	1	2	1	6	2	0	100	1	3	3
		1081	3	0	65	6	1	1	2	1	2	1	4	3	1	80	2	3	2
		1082	3	1	56	5	1	1	2	1	2	1	4	3	0	80	2	3	2
		1083	3	0	59	5	3	1	1	1	2	1	4	3	2	60	3	3	2
		1084	3	1	69	6	1	1	2	1	2	1	4	3	1	40	3	3	3
		1085	3	0	71	6	1	1	2	1	2	1	4	3	1	60	3	3	3
		1086	3	1	62	5	2	1	1	1	2	1	4	3	0	90	2	3	2
		1087	3	1	27	2	5	0	1	1	1	1	20	1	0	80	2	3	3
		1088	3	0	51	4	2	1	1	1	2	1	12	1	1	90	2	3	3
		1089	3	0	42	3	3	1	1	2	2	1	15	1	1	80	2	3	2
		1090	3	1	49	4	2	1	1	1	2	1	12	1	1	90	2	3	3
		1091	3	1	42	3	2	1	1	2	2	1	15	1	0	90	2	3	2
		1092	3	1	48	4	1	1	2	2	2	1	10	2	0	90	2	3	3
		1093	3	1	43	3	2	0	1	2	2	1	5	2	5	60	3	3	2
		1094	3	0	50	4	1	1	3	1	3	1	8	2	0	50	3	3	3
		1095	3	0	51	4	1	1	1	1	2	1	6	2	0	80	2	3	1
		1096	3	0	58	5	1	0	2	2	2	1	3	3	2	60	3	3	2
		1097	3	1	54	4	1	1	2	1	3	1	8	2	1	60	3	3	3
		1098	3	1	51	4	2	1	2	1	2	1	6	2	0	80	2	3	1
		1099	3	0	70	6	1	1	2	2	2	2	2	3	2	30	3	3	1
		1100	3	0	31	2	5	0	1	1	2	1	5	2	0	80	2	2	2
		1101	3	1	67	6	1	1	2	2	2	1	2	3	1	50	3	3	2
		1102	3	0	34	2	5	1	1	1	1	1	16	1	0	90	2	3	1
		1103	3	0	66	6	3	1	1	1	2	1	4	3	1	80	2	3	3
		1104	3	0	62	5	2	1	2	2	2	2	3	3	1	70	2	3	2
		1105	3	1	61	5	2	1	2	2	2	1	3	3	1	80	2	3	2
		1106	3	1	64	5	2	1	1	1	2	1	4	3	0	80	2	3	3
		1107	3	1	33	2	5	1	1	1	1	1	16	1	0	90	2	3	1
		1108	3	0	43	3	3	1	1	2	2	2	6	2	0	80	2	3	2
		1109	3	0	75	6	2	1	1	1	2	1	4	3	0	85	2	3	3
		1110	3	1	49	4	1	1	2	2	3	1	5	2	0	90	2	3	2
		1111	3	1	42	3	3	1	1	2	2	1	6	2	0	90	2	3	2
		1112	3	1	75	6	2	1	1	1	2	1	4	3	1	85	2	3	3
		1113	3	0	53	4	1	1	1	3	3	1	5	2	1	90	2	3	1
		1114	3	1	53	4	1	1	3	1	2	1	4	3	0	85	2	1	1
		1115	3	1	50	4	1	1	2	2	2	1	4	3	0	90	2	1	1
		1116	4	0	52	4	1	1	1	1	2	2	3	3	1	90	2	3	1
		1117	4	1	45	4	1	1	1	1	2	2	3	3	1	90	2	3	1
		1118	4	0	65	6	2	1	2	1	2	1	10	2	0	70	2	1	1
		1119	4	0	68	6	2	1	1	1	2	2	2.5	3	1	90	2	3	1
		1120	2	0	83	6	1	0	3	1	2	1	2	3	3	70	2	3	3
		1121	4	1	59	5	1	1	1	1	2	2	2.5	3	2	85	2	3	1
		1122	2	0	46	4	2	1	1	1	3	1	12	1	2	90	2	1	1
		1123	4	1	55	5	1	1	2	1	2	2	10	2	0	70	2	1	1
		1124	2	1	44	3	2	1	1	1	3	1	12	1	0	90	2	1	1
		1125	2	0	26	2	5	0	1	1	2	1	15	1	0	100	1	3	1
		1126	2	1	21	1	3	0	1	1	3	1	12	1	0	100	1	3	1
		1127	4	0	32	2	5	1	1	1	2	2	10	2	0	80	2	1	1
		1128	2	0	74	6	2	1	3	1	2	1	4	2	1	80	2	3	3
		1129	2	0	51	4	4	1	1	1	2	1	10	2	0	80	2	1	1
		1130	4	1	30	2	5	1	1	1	2	2	10	2	0	80	2	1	1
		1131	4	1	70	6	2	0	2	2	2	1	6	2	1	70	2	1	1
		1132	4	0	31	2	5	1	1	1	1	2	6	2	0	90	2	1	1
		1133	4	1	31	2	5	1	1	1	1	2	6	2	0	90	2	1	1
		1134	2	0	71	6	1	1	3	1	2	1	8	2	1	80	2	3	3
		1135	2	1	75	6	1	1	3	1	2	1	8	2	1	80	2	3	3
		1136	2	0	53	4	3	1	1	1	2	1	10	2	1	80	2	3	3
		1137	2	1	52	4	2	1	1	1	2	1	10	2	1	70	2	3	3
		1138	2	1	46	4	1	1	1	1	2	1	10	2	0	80	2	1	1
		1139	3	0	70	6	2	1	2	1	2	1	4	3	0	80	2	3	2
		1140	2	0	44	3	3	1	1	1	3	1	10	2	1	90	2	3	3
		1141	3	1	65	6	2	1	2	1	2	1	4	3	1	60	3	3	2
		1142	2	1	44	3	3	1	1	1	3	1	10	2	0	90	2	3	3
		1143	3	0	50	4	3	1	1	1	2	1	20	1	0	80	2	3	2
		1144	2	0	44	3	3	1	1	2	3	1	8	2	0	90	2	3	1
		1145	2	1	44	3	2	1	1	2	3	1	8	2	0	90	2	3	1
		1146	3	0	53	4	2	1	1	1	2	1	7	2	0	90	2	3	3
		1147	2	0	49	4	3	1	1	1	3	1	4	2	0	80	2	3	1
		1148	3	1	76	6	1	0	2	1	2	1	2	3	0	80	2	3	2
		1149	3	1	50	4	3	1	1	2	2	1	7	2	0	85	2	3	3
		1150	2	1	49	4	2	1	1	1	3	1	4	2	0	80	2	3	1
		1151	2	0	42	3	3	1	1	1	3	1	5	2	0	80	2	3	1
		1152	2	1	41	3	2	1	1	1	3	1	5	2	0	80	2	3	1
		1153	3	0	36	3	2	1	1	1	2	1	30	1	0	80	2	3	3
		1154	3	0	15	1	3	0	4	1	2	1	30	1	0	90	2	3	3
		1155	2	0	34	2	5	1	1	1	1	1	7	2	0	70	2	3	1
		1156	3	0	64	5	2	1	1	1	2	1	4	3	3	70	2	3	3
		1157	2	1	31	2	4	1	1	1	1	1	7	2	0	75	2	3	1
		1158	3	0	56	5	1	1	2	1	2	1	30	1	1	80	2	3	2
		1159	3	1	61	5	2	1	1	1	2	1	4	3	2	70	2	3	3
		1160	2	0	33	2	4	1	1	1	2	1	8	2	0	80	2	1	1
		1161	3	1	53	4	1	1	2	1	2	1	30	1	2	40	3	3	2
		1162	2	1	25	2	4	1	1	1	2	1	8	2	0	80	2	1	1
		1163	2	0	43	3	3	1	1	1	2	1	10	2	0	80	2	3	3
		1164	3	0	41	3	2	1	1	2	3	1	10	2	1	80	2	3	2
		1165	2	1	41	3	3	1	1	1	2	1	10	2	0	80	2	3	3
		1166	3	1	38	3	2	1	1	2	3	1	10	2	0	80	2	3	2
		1167	3	0	44	3	3	1	1	1	2	1	8	2	0	75	2	3	3
		1168	2	0	47	4	2	0	1	1	3	1	3	3	2	100	1	1	1
		1169	3	0	50	4	1	1	1	1	2	1	10	2	1	80	2	3	2
		1170	3	1	39	3	3	1	1	1	2	1	8	2	0	80	2	3	3
		1171	3	1	56	5	1	1	1	1	2	1	10	2	0	80	2	3	2
		1172	3	0	49	4	3	1	1	1	2	2	9	2	0	80	2	3	3
		1173	3	1	44	3	3	1	1	1	2	1	9	2	0	80	2	3	3
		1174	3	0	58	5	2	1	1	1	2	1	7	2	2	70	2	3	3
		1175	3	1	57	5	2	1	2	1	2	1	7	2	2	70	2	3	3
		1176	4	0	60	5	2	1	3	1	2	1	3.6	2	0	60	3	3	1
		1177	4	1	61	5	1	1	2	1	2	2	3.6	2	0	60	3	3	1
		1178	4	0	34	2	3	1	1	1	2	1	7.5	2	0	100	1	3	1
		1179	4	1	34	2	5	1	1	1	2	2	7.5	2	0	100	1	3	1
		1180	4	0	41	3	4	1	1	1	2	2	12	1	0	90	2	1	1
		1181	4	1	40	3	4	1	1	1	2	2	12	1	0	90	2	1	1
		1182	4	1	20	1	5	0	4	1	2	2	12	1	0	80	2	1	1
		1183	3	1	68	6	1	1	3	2	2	1	4	3	2	60	3	3	3
		1184	3	1	55	5	1	1	1	1	2	1	10	2	1	90	2	3	3
		1185	3	0	70	6	3	1	3	2	1	1	4	3	3	70	2	3	2
		1186	4	1	62	5	1	1	1	1	2	2	6	2	1	80	2	3	1
		1187	3	0	55	5	3	1	1	1	1	1	10	2	1	90	2	3	3
		1188	4	1	35	3	3	1	2	1	2	2	6	2	0	80	2	3	1
		1189	3	0	41	3	3	1	1	2	1	1	6	2	0	60	3	1	1
		1190	4	0	49	4	2	1	1	1	2	2	8	2	1	70	2	3	1
		1191	1	0	20	1	4	0	1	1	4	1	6	2	0	30	3	3	1
		1192	4	1	37	3	3	1	2	1	2	2	8	2	0	80	2	3	1
		1193	3	0	74	6	2	1	1	1	2	1	2	3	0	80	2	3	3
		1194	3	1	35	3	4	1	1	2	2	1	10	2	0	80	2	3	1
		1195	3	1	71	6	1	1	1	1	2	1	2	3	0	80	2	3	3
		1196	3	1	35	3	4	1	1	2	2	1	10	2	0	80	2	3	1
		1197	4	1	76	6	2	0	1	2	2	2	6	2	3	70	2	3	1
		1198	4	0	45	4	3	1	1	2	2	1	3.5	2	0	100	1	3	1
		1199	3	0	70	6	2	1	1	1	2	1	3	3	0	80	2	3	3
		1200	4	1	40	3	2	1	1	2	2	2	3.5	2	0	90	2	3	1
		1201	4	0	51	4	2	1	2	1	2	2	2	3	1	60	3	3	1
		1202	3	1	66	6	2	1	2	1	2	1	3	3	0	80	2	3	3
		1203	4	1	44	3	2	1	1	1	2	2	2	3	1	60	3	3	1
		1204	3	0	46	4	2	1	1	2	4	1	7	2	0	70	2	3	1
		1205	3	1	28	2	5	1	1	2	2	1	4	3	0	70	2	3	3
		1206	4	0	30	2	3	1	1	1	2	2	5.5	2	0	90	2	3	1
		1207	4	0	52	4	1	1	1	1	2	2	3	3	1	60	3	1	1
		1208	4	1	29	2	3	1	1	1	2	2	5.5	2	0	90	2	3	1
		1209	4	1	45	4	1	1	1	1	2	2	3	3	1	60	3	1	1
		1210	3	0	29	2	5	1	1	2	2	1	4	3	0	70	2	3	3
		1211	3	0	44	3	3	1	1	2	3	1	6	2	0	70	2	3	1
		1212	3	0	43	3	4	1	1	2	1	1	10	2	1	50	3	2	2
		1213	4	0	45	4	3	1	1	1	2	2	7.5	2	0	98	1	3	1
		1214	4	0	52	4	4	1	1	1	2	2	3	3	1	70	2	3	1
		1215	4	1	37	3	3	1	1	1	2	2	7.5	2	0	90	2	3	1
		1216	3	1	43	3	4	1	1	2	2	1	10	2	0	80	2	2	1
		1217	4	1	48	4	4	1	1	1	2	2	3	3	1	70	2	3	1
		1218	4	0	31	2	3	1	1	1	2	2	10	2	0	95	1	3	1
		1219	4	1	28	2	3	1	1	1	2	2	10	2	0	95	1	3	1
		1220	3	1	70	6	3	1	1	1	2	1	7	2	0	90	2	3	3
		1221	3	0	51	4	1	1	2	2	1	1	13	1	0	80	2	3	3
		1222	4	1	56	5	2	0	2	1	2	2	10	2	0	80	2	3	1
		1223	3	0	70	6	3	1	1	1	2	1	7	2	2	70	2	3	3
		1224	3	1	45	4	2	1	1	2	1	1	13	1	0	80	2	3	3
		1225	4	0	74	6	3	1	1	1	2	2	4	2	0	80	2	3	1
		1226	4	0	25	2	4	1	1	1	2	2	12	1	0	60	3	3	1
		1227	3	1	26	2	5	0	1	1	2	1	6	2	2	60	3	3	3
		1228	4	1	41	3	3	1	1	1	2	2	4	2	0	80	2	3	1
		1229	4	0	42	3	3	1	1	1	2	1	12	1	0	80	2	3	1
		1230	4	1	22	1	5	1	1	1	2	2	12	1	0	60	3	3	1
		1231	4	1	40	3	2	1	1	1	2	2	12	1	1	80	2	3	1
		1232	2	1	32	2	5	1	2	2	3	1	6	2	0	70	2	3	1
		1233	4	0	49	4	2	1	1	3	2	2	5	2	0	85	2	3	1
		1234	4	0	33	2	3	1	1	1	2	2	15	1	1	75	2	3	2
		1235	4	1	20	1	5	0	4	1	2	2	12	1	0	90	2	3	1
		1236	4	1	33	2	3	1	1	1	2	2	15	1	0	80	2	3	2
		1237	4	1	37	3	2	1	1	1	2	2	5	2	0	85	2	3	1
		1238	4	0	74	6	2	1	2	1	2	1	2	3	0	80	2	3	1
		1239	4	0	46	4	2	0	1	1	2	2	1.5	3	0	96	1	3	1
		1240	4	0	40	3	3	1	1	1	2	2	4.5	2	1	80	2	3	2
		1241	4	0	62	5	3	1	3	1	1	2	15	1	1	90	2	3	1
		1242	4	1	70	6	3	1	2	1	2	2	2	3	0	80	2	3	1
		1243	4	1	40	3	3	1	1	1	2	2	4.5	2	0	80	2	3	2
		1244	4	1	58	5	4	1	3	1	1	2	15	1	0	90	2	3	1
		1245	4	0	46	4	4	1	1	1	2	2	2	3	0	90	2	3	1
		1246	4	1	46	4	4	1	1	1	2	2	2	3	0	90	2	3	1
		1247	4	0	34	2	3	1	1	1	2	2	4.5	2	0	80	2	3	1
		1248	4	1	36	3	3	1	1	1	2	2	4.5	2	0	80	2	3	1
		1249	4	0	33	2	3	1	1	1	2	2	10	2	0	80	2	3	1
		1250	3	0	48	4	2	1	1	2	2	1	20	1	1	70	2	3	3
		1251	3	0	20	1	4	0	5	1	2	1	20	1	0	90	2	3	2
		1252	4	1	36	3	3	1	2	1	2	2	10	2	0	80	2	3	1
		1253	3	0	47	4	2	1	1	1	2	1	50	1	1	90	2	3	3
		1254	3	1	43	3	2	1	5	1	2	1	50	1	0	90	2	3	3
		1255	4	0	39	3	2	1	3	1	2	1	6	2	0	70	2	3	1
		1256	4	1	30	2	2	1	1	1	2	2	6	2	0	100	1	3	1
		1257	4	1	33	2	3	1	1	1	2	2	12	1	1	80	2	3	1
		1258	4	0	36	3	3	1	1	1	2	2	12	1	0	90	2	3	1
		1259	4	0	47	4	2	1	2	1	2	2	2	3	1	20	3	1	1
		1260	4	1	47	4	5	1	1	1	2	2	2	3	0	60	3	1	1
		1261	4	1	37	3	3	1	2	1	2	1	6	2	0	95	1	3	1
		1262	4	0	40	3	3	1	1	1	2	2	6	2	0	95	1	3	1
		1263	2	0	33	2	4	1	1	2	3	1	6	2	0	90	2	3	1
		1264	4	1	30	2	5	1	1	1	1	2	20	1	0	100	1	3	1
		1265	4	1	36	3	2	1	1	1	2	2	5	2	0	90	2	3	1
		1266	4	1	52	4	2	1	2	1	4	1	10	2	1	90	2	3	1
		1267	4	0	26	2	5	0	1	1	2	2	10	2	0	90	2	3	1
		1268	4	0	49	4	3	1	1	1	2	1	12	1	1	70	2	3	2
		1269	4	0	40	3	2	1	1	1	2	2	5	2	0	90	2	3	1
		1270	2	0	44	3	2	0	1	1	1	1	4	2	0	85	2	1	1
		1271	4	1	47	4	3	1	1	1	2	2	12	1	0	70	2	3	2
		1272	2	0	70	6	2	1	1	1	3	1	4	2	0	70	2	1	1
		1273	2	1	69	6	2	1	1	1	3	1	4	2	0	70	2	1	1
		1274	4	0	27	2	4	1	1	1	2	1	15	1	0	70	2	3	1
		1275	4	1	27	2	4	1	1	1	2	2	15	1	0	70	2	3	1
		1276	3	1	38	3	5	1	1	2	1	1	15	1	0	90	2	3	3
		1277	4	0	29	2	4	1	1	1	2	2	5.5	2	0	90	2	1	3
		1278	3	0	38	3	5	1	1	1	1	1	15	1	0	85	2	3	3
		1279	2	1	43	3	3	1	1	1	2	1	4	2	1	60	3	3	1
		1280	4	1	29	2	4	1	1	1	2	2	5.5	2	0	90	2	1	3
		1281	3	1	79	6	1	0	2	1	2	1	4	3	0	50	3	1	2
		1282	2	0	45	4	3	1	1	1	2	1	4	2	1	60	3	3	1
		1283	4	0	59	5	1	1	1	1	2	2	4.5	2	0	70	2	3	1
		1284	4	1	57	5	1	1	1	1	2	2	4.5	2	0	70	2	3	1
		1285	4	0	53	4	2	1	1	1	2	2	7.8	2	0	60	3	3	2
		1286	4	0	87	6	2	0	2	1	2	2	2	3	0	100	1	3	1
		1287	4	1	51	4	2	1	1	1	2	2	7.8	2	1	60	3	3	1
		1288	3	1	50	4	1	0	2	1	2	1	5	2	1	80	2	3	2
		1289	4	0	49	4	1	0	2	3	2	2	2	3	2	40	3	3	2
		1290	4	0	29	2	5	1	1	1	2	2	7.8	2	0	70	2	3	1
		1291	2	1	48	4	1	1	1	1	3	1	3	3	0	70	2	3	1
		1292	4	1	27	2	4	1	2	1	2	2	7.8	2	0	90	2	3	1
		1293	3	0	30	2	3	1	1	1	2	1	10	2	0	90	2	3	3
		1294	3	1	27	2	4	1	1	1	2	1	10	2	0	70	2	3	2
		1295	4	0	35	3	3	1	1	1	2	2	7	2	0	70	2	3	1
		1296	2	0	51	4	1	1	1	1	3	1	3	3	0	70	2	3	1
		1297	2	0	36	3	4	1	1	1	2	1	10	2	0	80	2	3	3
		1298	2	1	32	2	4	1	1	2	2	1	10	2	0	80	2	3	3
		1299	2	1	36	3	3	1	2	1	2	1	10	2	2	70	2	3	3
		1300	3	0	43	3	4	1	1	1	2	1	10	2	0	80	2	3	3
		1301	2	1	54	4	2	1	2	1	2	1	5	2	0	70	2	3	3
		1302	4	0	55	5	3	1	1	1	2	2	10	2	1	60	3	3	1
		1303	2	0	57	5	1	1	1	1	2	1	5	2	0	70	2	3	3
		1304	4	1	53	4	3	1	1	1	1	2	10	2	0	60	3	3	1
		1305	4	0	61	5	1	0	2	2	2	2	2	3	2	80	2	3	1
		1306	3	0	28	2	5	1	1	1	2	1	20	1	0	90	2	3	2
		1307	3	1	26	2	5	1	1	1	1	1	20	1	0	80	2	3	2
		1308	3	0	50	4	1	1	1	2	2	1	3	3	1	80	2	3	2
		1309	3	1	30	2	1	1	1	1	2	1	3	3	0	50	3	1	1
		1310	4	0	54	4	3	1	1	2	2	2	4	2	1	90	2	3	1
		1311	4	1	53	4	3	1	1	2	2	2	4	2	1	90	2	3	1
		1312	3	0	22	1	3	0	1	2	2	1	10	2	0	95	1	2	2
		1313	4	0	35	3	4	1	1	1	2	1	8	2	0	80	2	3	1
		1314	4	1	34	2	4	1	1	1	2	2	8	2	0	80	2	3	1
		1315	3	0	28	2	5	0	1	2	1	1	15	1	0	90	2	3	2
		1316	4	0	82	6	2	1	1	1	2	1	30	1	0	70	2	3	1
		1317	3	0	26	2	5	0	1	2	2	1	8	2	0	80	2	3	2
		1318	4	1	34	2	2	1	1	1	2	2	30	1	0	90	2	3	1
		1319	3	1	70	6	1	0	2	1	2	1	5	2	3	40	3	3	2
		1320	4	0	50	4	1	1	1	1	2	1	4	2	1	80	2	3	1
		1321	4	1	35	3	3	1	2	1	2	1	7	2	0	70	2	3	1
		1322	4	1	41	3	1	1	1	1	2	2	4	2	1	90	2	3	1
		1323	3	0	35	3	1	1	1	1	2	1	8	2	0	90	2	1	1
		1324	3	0	19	1	4	0	1	2	2	1	8	2	0	90	2	3	2
		1325	4	0	40	3	3	1	1	1	2	1	6	2	0	90	2	3	1
		1326	4	1	45	4	4	1	1	2	1	1	10	2	1	80	2	3	1
		449	3	1	55	5	1	1	1	2	2	1	5	2	2	60	3	1	1
		1327	4	1	36	3	3	1	1	1	2	2	6	2	0	90	2	3	1
		1328	4	0	43	3	3	1	1	1	2	1	35	1	0	90	2	3	1
		1329	4	0	43	3	2	0	2	2	2	1	3	3	1	90	2	3	3
		1330	4	1	40	3	3	1	1	1	2	1	35	1	0	90	2	3	1
		1331	4	0	48	4	2	1	1	1	2	1	20	1	0	80	2	3	2
		1332	4	0	27	2	2	1	1	1	1	2	20	1	1	100	1	3	2
		1333	3	0	53	4	2	1	1	1	2	1	10	2	1	60	3	3	3
		1334	3	1	47	4	1	1	1	1	2	1	10	2	1	60	3	3	3
		1335	3	0	30	2	5	1	1	1	2	1	6	2	2	50	3	3	3
		1336	3	0	59	5	3	1	1	2	2	1	5	2	2	60	3	1	1
		1337	3	1	35	3	3	1	1	1	2	1	6	2	1	60	3	2	1
		1338	3	0	30	2	3	1	1	2	2	1	6	2	0	70	2	3	1
		1339	3	1	27	2	4	0	1	2	2	1	6	2	0	75	2	3	1
		1340	3	0	59	5	2	1	1	1	2	1	5	2	0	90	2	3	3
		1341	3	1	55	5	2	1	1	2	2	1	5	2	0	80	2	3	2
		1342	3	1	36	3	3	1	1	1	2	1	20	1	1	80	2	3	3
		1343	3	0	34	2	3	1	1	1	2	1	20	1	1	70	2	3	2
		1344	3	0	33	2	5	1	1	2	1	1	200	1	0	100	1	1	2
		1345	3	1	28	2	5	1	1	2	1	1	200	1	0	100	1	1	1
		1346	3	0	65	6	1	1	1	1	2	1	8	2	1	80	2	1	1
		1347	3	1	60	5	1	1	2	1	2	1	8	2	1	80	2	1	1
		1348	3	0	43	3	4	1	1	1	1	1	60	1	1	98	1	3	3
		1349	3	1	39	3	2	1	1	1	1	1	60	1	0	99	1	3	3
		1350	3	0	72	6	2	1	1	2	2	1	5	2	1	70	2	3	3
		1351	3	1	63	5	2	1	1	2	2	1	5	2	2	70	2	3	3
		1352	3	0	65	6	2	1	1	1	2	1	15	1	0	75	2	3	3
		1353	4	0	26	2	5	1	1	1	2	1	10	2	0	90	2	3	1
		1354	3	1	65	6	2	1	1	1	2	1	16	1	2	70	2	3	3
		1355	4	1	26	2	5	1	2	1	2	2	10	2	0	90	2	3	1
		1356	4	0	39	3	4	1	1	1	2	1	10	2	0	80	2	3	1
		1357	3	0	32	2	5	1	1	1	2	1	16	1	2	60	3	3	3
		1358	4	1	33	2	4	1	1	1	2	2	10	2	1	80	2	3	1
		1359	3	1	26	2	3	1	1	1	2	1	16	1	1	80	2	3	3
		1360	4	1	83	6	1	0	2	1	2	2	10	2	1	80	2	3	1
		1361	4	0	31	2	3	1	1	1	2	1	5	2	0	90	2	3	1
		1362	4	1	30	2	3	1	2	1	2	2	5	2	0	90	2	3	1
		1363	2	0	58	5	3	1	1	1	2	1	10	2	0	80	2	3	1
		1364	4	0	51	4	2	1	1	1	2	1	3	3	2	80	2	3	1
		1365	4	1	53	4	1	1	1	1	2	2	3	3	1	80	2	3	1
		1366	2	1	57	5	1	1	1	1	2	1	10	2	1	90	2	3	1
		1367	4	0	52	4	3	1	1	1	2	1	7	2	1	80	2	3	1
		1368	2	0	23	1	4	1	1	1	3	1	10	2	0	80	2	3	1
		1369	4	1	54	4	3	1	1	3	2	2	7	2	1	80	2	3	1
		1370	2	1	23	1	3	1	1	1	3	1	10	2	0	80	2	3	1
		1371	4	0	45	4	3	1	1	1	2	1	20	1	0	90	2	3	1
		1372	2	0	47	4	3	1	1	1	3	1	10	2	0	80	2	1	1
		1373	4	1	41	3	3	1	1	1	2	2	20	1	0	90	2	3	1
		1374	2	1	44	3	3	1	1	1	3	1	10	2	0	90	2	1	1
		1375	4	0	45	4	5	1	1	1	2	1	8	2	2	80	2	3	1
		1376	2	0	50	4	3	1	1	1	3	1	8	2	0	80	2	3	3
		1377	2	1	40	3	2	1	1	1	3	1	8	2	0	100	1	3	3
		1378	2	0	31	2	3	1	1	1	3	1	5	2	0	80	2	3	1
		1379	2	1	26	2	3	1	2	1	3	1	5	2	0	80	2	3	1
		1380	2	0	53	4	3	1	1	1	3	1	15	1	0	90	2	1	1
		1381	4	1	67	6	1	1	1	3	2	2	8	2	1	80	2	3	1
		1382	2	1	54	4	2	1	1	1	3	1	15	1	1	70	2	1	1
		1383	2	0	42	3	4	1	1	1	3	1	10	2	0	80	2	3	1
		1384	2	1	37	3	3	1	2	1	3	1	10	2	1	80	2	3	1
		1385	2	0	34	2	3	1	1	1	3	1	10	2	0	80	2	3	1
		1386	2	1	34	2	2	1	2	1	3	1	10	2	2	50	3	3	1
		1387	2	0	36	3	3	1	1	1	3	1	10	2	1	80	2	3	1
		1388	2	1	37	3	2	1	2	1	3	1	10	2	0	80	2	3	1
		1389	2	0	39	3	3	1	1	1	3	1	10	2	0	80	2	3	1
		1390	2	1	38	3	3	1	2	1	3	1	10	2	0	60	3	3	1
		1391	3	0	19	1	4	0	1	1	2	1	3	3	0	95	1	3	2
		1392	3	0	19	1	4	0	1	1	2	1	3	3	0	100	1	3	2
		1393	3	0	60	5	1	0	2	2	2	1	25	1	2	40	3	3	2
		381	3	0	22	1	5	0	4	2	2	1	10	2	0	80	2	1	1
		1394	3	0	43	3	3	1	1	1	2	3	11	1	0	80	2	3	3
		1395	3	0	18	1	4	1	4	1	2	1	11	1	0	90	2	3	3
		1396	3	1	38	3	2	1	1	1	2	3	12	1	0	80	2	3	3
		1397	3	0	17	1	4	0	4	1	2	1	12	1	0	85	2	3	3
		1398	3	0	42	3	3	1	1	1	2	3	8	2	0	90	2	3	3
		1399	3	0	17	1	4	0	4	1	2	1	8	2	0	95	1	3	3
		1400	2	0	75	6	1	0	3	1	2	1	2	3	3	80	2	3	3
		1401	2	0	63	5	1	1	3	1	2	1	2	3	1	90	2	3	3
		1402	2	1	60	5	1	1	3	1	2	1	2	3	0	90	2	3	3
		1403	3	0	38	3	3	1	1	1	2	2	10	2	0	80	2	3	2
		1404	2	0	81	6	1	1	3	1	2	1	4	2	2	80	2	3	3
		1405	3	1	16	1	4	0	4	1	2	1	10	2	0	90	2	3	2
		1406	2	1	72	6	1	1	2	1	2	1	4	2	3	70	2	3	3
		1407	3	0	42	3	2	1	1	1	2	2	13	1	0	70	2	3	2
		1408	3	1	17	1	4	1	4	1	2	1	13	1	0	90	2	3	2
		1409	3	1	37	3	4	1	1	1	2	1	11	1	0	90	2	3	2
		1410	3	1	17	1	4	0	4	1	2	1	11	1	0	95	1	3	2
		1411	3	0	43	3	3	1	1	1	2	1	8	2	2	70	2	3	2
		1412	3	0	18	1	4	1	4	1	2	1	8	2	0	90	2	3	2
		1413	3	0	45	4	3	1	1	1	2	1	10	2	0	90	2	3	3
		1414	3	0	17	1	4	0	4	1	2	1	10	2	0	90	2	3	2
		1415	3	0	65	6	2	1	1	2	2	1	10	2	0	90	2	3	3
		1416	2	1	47	4	1	1	1	2	4	1	3	3	0	70	2	3	3
		1417	3	1	55	5	2	1	1	2	2	1	10	2	2	70	2	3	3
		1418	3	0	43	3	2	1	1	1	2	1	7	2	0	80	2	3	3
		1419	3	1	18	1	4	0	4	1	2	1	7	2	0	90	2	3	2
		1420	3	0	59	5	2	1	2	3	2	1	3	3	1	75	2	3	3
		1421	2	0	68	6	1	1	3	1	2	1	2	3	0	80	2	3	3
		1422	2	0	50	4	3	1	2	1	2	1	15	1	0	85	2	3	1
		1423	3	1	47	4	2	1	1	3	2	1	3	3	0	90	2	3	3
		1424	2	1	68	6	1	1	3	1	2	1	2	3	0	80	2	3	3
		1425	3	0	42	3	3	1	1	1	2	1	11	1	0	80	2	3	2
		1426	2	1	45	4	2	1	2	1	2	1	15	1	0	80	2	3	1
		1427	3	1	17	1	4	0	4	1	2	1	11	1	0	90	2	3	2
		1428	2	1	79	6	1	0	3	1	2	1	2	3	0	90	2	3	3
		1429	3	0	57	5	3	1	1	2	2	1	5	2	2	60	3	3	3
		1430	3	1	41	3	1	1	1	1	2	1	8	2	0	70	2	3	2
		1431	2	0	40	3	3	1	1	1	3	1	10	2	0	70	2	3	3
		1432	3	1	17	1	4	0	4	1	2	1	8	2	0	90	2	3	2
		1433	3	1	54	4	4	1	2	2	2	1	5	2	0	80	2	3	3
		1434	2	1	83	6	3	0	3	1	1	1	5	2	0	90	2	3	3
		1435	2	1	37	3	3	1	1	1	3	1	10	2	0	70	2	3	3
		1436	3	1	47	4	2	1	1	1	2	2	11	1	0	70	2	3	2
		1437	3	0	17	1	4	0	4	1	2	1	11	1	0	90	2	3	2
		1438	2	0	68	6	2	1	3	1	2	1	1	3	0	95	1	1	1
		1439	2	0	32	2	2	1	1	1	3	1	7	2	0	80	2	3	1
		1440	3	0	77	6	2	1	1	3	2	1	8	2	1	70	2	3	3
		1441	2	1	63	5	1	1	3	1	2	1	1	3	0	95	1	1	1
		1442	2	1	27	2	2	1	1	1	3	1	7	2	0	70	2	3	1
		1443	3	1	69	6	2	1	1	3	2	1	8	2	0	90	2	3	3
		1444	2	0	40	3	2	1	1	1	3	1	8	2	1	80	2	3	3
		1445	2	1	37	3	2	1	1	1	3	1	8	2	1	70	2	3	3
		1446	2	1	58	5	1	0	3	1	2	1	3	3	1	90	2	3	3
		1447	2	0	30	2	2	1	1	1	3	1	3	3	0	90	2	1	1
		1448	2	1	30	2	2	1	1	1	2	1	2	3	0	90	2	1	1
		1449	2	0	51	4	2	1	1	2	3	1	4	2	0	70	2	3	1
		1450	2	1	47	4	2	1	1	2	3	1	4	2	0	70	2	3	1
		1451	4	0	57	5	2	1	2	1	2	3	5	2	0	90	2	3	3
		1452	4	1	49	4	1	1	2	1	2	2	5	2	0	90	2	3	3
		1453	4	0	68	6	1	0	2	1	2	3	1	3	2	30	3	3	2
		1454	4	0	42	3	3	1	1	1	2	1	10	2	0	85	2	3	3
		1455	4	0	52	4	3	0	2	1	2	3	4.5	2	1	90	2	3	3
		1456	4	1	42	3	2	1	2	1	2	2	10	2	0	85	2	3	3
		1457	4	1	30	2	5	1	2	1	2	2	4.5	2	0	80	2	3	3
		1458	4	0	36	3	5	1	1	1	1	2	4.5	2	0	80	2	3	3
		1459	4	0	16	1	4	0	4	1	4	1	14	1	0	85	2	1	1
		1460	4	0	41	3	3	1	1	1	2	2	5.5	2	0	60	3	3	3
		1461	4	1	36	3	3	1	1	1	2	1	9	2	0	80	2	1	2
		1462	4	1	38	3	2	1	1	1	2	2	5.5	2	0	60	3	3	3
		1463	4	0	40	3	3	1	1	1	2	2	9	2	0	80	2	1	2
		1464	4	0	30	2	3	1	1	1	2	2	3.5	2	0	80	2	3	3
		1465	4	1	40	3	2	1	1	1	2	1	10	2	3	70	2	3	1
		1466	4	1	30	2	4	1	1	1	2	2	3.5	2	0	80	2	3	3
		1467	4	0	40	3	3	1	1	1	2	2	10	2	1	80	2	3	1
		1468	4	1	22	1	5	0	4	2	2	1	2	3	0	90	2	3	1
		1469	2	0	79	6	1	0	3	1	2	1	1	3	0	70	2	3	3
		1470	4	0	55	5	3	1	1	2	2	2	2	3	0	90	2	3	1
		1471	4	0	51	4	1	1	2	2	4	1	3	3	0	90	2	3	2
		1472	2	0	72	6	2	1	3	1	2	1	1	3	1	70	2	3	3
		1473	4	1	51	4	1	1	2	2	4	2	3	3	0	90	2	3	2
		1474	2	1	68	6	2	1	3	1	2	1	1	3	0	70	2	3	3
		1475	4	0	42	3	4	1	2	1	2	1	2	3	0	90	2	1	3
		1476	4	1	40	3	3	1	2	1	2	2	2	3	0	90	2	1	3
		1477	2	0	38	3	3	1	1	1	3	1	10	2	0	70	2	3	3
		1478	4	1	35	3	3	1	2	1	2	1	4	2	0	90	2	2	1
		1479	2	1	36	3	2	1	1	1	3	1	10	2	0	70	2	3	3
		1480	4	0	40	3	3	1	1	1	2	2	4	2	0	90	2	2	1
		1481	4	1	43	3	2	1	1	1	2	1	5	2	0	80	2	3	3
		1482	4	0	44	3	2	1	1	1	2	2	5	2	0	80	2	3	3
		1483	4	0	27	2	1	0	2	1	4	1	10	2	0	5	3	3	1
		1484	4	0	49	4	2	1	1	1	2	1	2	3	0	70	2	3	1
		1485	4	1	48	4	2	1	1	1	2	2	2	3	0	70	2	3	1
		1486	4	1	20	1	3	0	2	1	4	1	6	2	0	50	3	3	2
		1487	4	1	43	3	4	1	1	1	2	1	30	1	0	95	1	3	1
		1488	4	0	43	3	3	1	1	1	2	2	30	1	0	90	2	3	1
		1489	4	1	65	6	2	0	2	1	2	1	1	3	2	90	2	3	1
		1490	2	1	19	1	3	0	1	1	3	1	10	2	0	60	3	1	1
		1491	2	1	23	1	3	0	1	1	3	1	10	2	0	70	2	1	1
		1492	2	0	41	3	3	1	1	1	3	1	10	2	1	65	3	3	3
		1493	2	1	39	3	3	1	1	1	3	1	10	2	1	65	3	3	3
		1494	2	1	75	6	2	0	1	1	2	1	2	3	1	80	2	1	1
		1495	2	0	42	3	3	1	1	1	2	1	10	2	0	85	2	1	1
		1496	2	0	50	4	2	1	1	1	3	1	6	2	0	100	1	3	1
		1497	2	1	50	4	3	1	1	1	3	1	6	2	1	100	1	3	1
		1498	4	1	80	6	1	1	2	1	2	2	2	3	4	50	3	3	2
		1499	4	0	78	6	2	1	2	1	2	2	2	3	1	70	2	3	2
		1500	4	1	56	5	2	1	2	1	2	2	3	3	2	80	2	3	1
		1501	4	0	66	6	2	1	2	1	2	2	3	3	1	60	3	3	1
		1502	4	0	71	6	3	1	2	1	2	2	3	3	0	60	3	3	1
		1503	4	1	62	5	1	1	2	1	2	2	3	3	1	80	2	3	1
		1504	2	0	43	3	2	1	1	1	3	1	5	2	0	80	2	3	3
		1505	2	1	42	3	2	1	1	1	3	1	5	2	0	80	2	3	3
		1506	4	0	36	3	2	1	1	1	2	2	7.5	2	0	90	2	3	2
		1507	2	0	49	4	3	1	1	1	1	1	12	1	1	70	2	3	1
		1508	4	1	35	3	3	1	2	1	2	2	7.5	2	1	90	2	3	2
		1509	2	1	50	4	2	1	1	1	2	1	12	1	0	80	2	3	1
		1510	4	1	35	3	3	1	2	1	2	2	4	2	1	60	3	3	1
		1511	4	0	36	3	3	1	1	1	2	2	4	2	0	80	2	3	1
		1512	2	0	40	3	3	1	1	1	2	1	10	2	0	80	2	3	3
		1513	4	1	30	2	4	1	2	1	2	2	15	1	0	90	2	3	1
		1514	2	1	38	3	2	1	1	1	2	1	10	2	0	80	2	3	3
		1515	4	0	35	3	4	1	1	1	2	2	15	1	1	90	2	3	1
		1516	2	0	32	2	4	1	1	1	3	1	8	2	0	70	2	1	1
		1517	4	1	50	4	2	1	2	1	2	2	15	1	1	60	3	3	1
		1518	4	1	60	5	1	1	2	1	2	1	3	3	3	80	2	3	2
		1519	2	1	28	2	4	1	1	1	3	1	8	2	0	70	2	1	1
		1520	4	0	60	5	3	1	1	1	2	2	3	3	0	80	2	3	2
		1521	2	0	32	2	3	1	1	1	3	1	10	2	0	70	2	3	3
		1522	4	1	53	4	3	1	2	1	2	1	6	2	1	60	3	3	1
		1523	4	0	53	4	3	1	2	1	2	2	6	2	0	70	2	3	1
		1524	2	1	32	2	3	1	1	1	3	1	10	2	0	80	2	3	3
		1525	4	0	54	4	3	1	1	1	2	1	3.5	2	0	80	2	3	3
		1526	4	1	49	4	2	1	2	1	2	2	3.5	2	0	80	2	3	3
		1527	4	0	40	3	3	1	1	1	2	1	20	1	1	90	2	3	1
		1528	4	1	28	2	3	1	1	1	2	2	20	1	0	95	1	3	1
		1529	4	1	30	2	3	1	1	2	2	1	10	2	1	80	2	3	1
		1530	3	0	64	5	2	1	1	1	1	1	3	3	1	80	2	3	3
		1531	4	0	32	2	3	1	2	2	2	2	10	2	0	80	2	3	1
		1532	4	1	30	2	5	1	1	1	1	1	11	1	0	60	3	3	1
		1533	4	0	32	2	5	1	1	1	1	2	11	1	0	70	2	3	1
		1534	2	0	82	6	1	0	3	1	2	1	15	1	2	70	2	3	3
		1535	2	0	53	4	3	1	1	1	3	1	40	1	0	100	1	1	1
		1536	3	1	66	6	1	1	2	1	2	1	3	3	0	80	2	3	3
		1537	2	0	37	3	5	1	1	2	1	1	10	2	0	80	2	3	1
		1538	2	0	46	4	2	1	1	1	3	1	3	3	0	80	2	3	3
		1539	2	1	40	3	5	1	2	1	2	1	10	2	0	80	2	3	1
		1540	2	1	24	1	2	1	1	2	3	1	3	3	0	80	2	3	3
		1541	2	0	41	3	3	1	1	1	3	1	3	3	0	80	2	3	3
		1542	2	1	39	3	3	1	1	1	3	1	3	3	0	1	3	3	3
		1543	2	0	74	6	1	1	1	1	2	1	1	3	1	80	2	3	3
		1544	2	0	59	5	3	1	1	1	1	1	5	2	1	80	2	1	1
		1545	2	1	53	4	2	1	1	1	2	1	5	2	1	80	2	1	1
		1546	2	0	59	5	2	0	1	1	4	1	2	3	0	70	2	3	3
		1547	2	0	51	4	4	0	1	1	2	1	3	3	0	100	1	3	3
		1548	3	0	80	6	2	1	2	2	2	1	7	2	3	60	3	3	1
		1549	4	0	65	6	1	1	2	1	2	2	0.8	3	1	60	3	3	3
		1550	2	0	45	4	4	1	1	1	1	1	11	1	1	81	2	1	1
		1551	4	1	56	5	2	1	2	1	2	2	0.8	3	2	50	3	3	3
		1552	3	1	88	6	2	1	3	1	2	1	7	2	0	65	3	3	1
		1553	4	0	54	4	2	1	2	3	2	2	2.5	3	2	60	3	3	1
		1554	2	1	44	3	4	1	1	1	2	1	11	1	1	80	2	1	1
		1555	4	1	53	4	1	1	2	3	2	2	2.5	3	2	50	3	3	1
		1556	2	0	33	2	4	1	1	1	3	1	10	2	1	80	2	3	3
		1557	2	1	32	2	4	1	1	1	3	1	10	2	0	90	2	3	3
		1558	4	0	33	2	3	1	1	1	2	2	20	1	2	70	2	1	2
		1559	4	1	32	2	3	1	1	1	2	2	20	1	1	70	2	1	2
		1560	4	1	40	3	4	1	1	1	2	2	7	2	1	60	3	3	3
		1561	2	0	61	5	2	1	3	1	2	1	10	2	0	70	2	1	1
		1562	4	0	40	3	4	1	1	1	2	2	7	2	0	60	3	3	3
		1563	2	1	60	5	2	1	3	1	2	1	10	2	0	70	2	1	1
		1564	4	0	65	6	1	1	2	1	2	2	6	2	0	80	2	3	1
		1565	4	0	28	2	2	1	1	1	1	2	5.5	2	0	80	2	3	1
		1566	2	0	33	2	3	1	1	1	3	1	10	2	0	90	2	1	1
		1567	4	1	35	3	4	1	1	1	2	2	5.5	2	0	80	2	3	1
		1568	2	1	28	2	3	1	1	1	3	1	10	2	0	90	2	1	1
		1569	4	0	70	6	3	1	2	1	2	2	3	3	2	80	2	3	1
		1570	4	1	64	5	1	0	2	1	2	2	5.5	2	1	70	2	3	1
		1571	2	0	54	4	5	1	1	1	1	1	10	2	1	100	1	1	1
		1572	4	1	26	2	5	1	1	1	1	2	12	1	0	95	1	3	1
		1573	4	1	65	6	1	1	2	1	2	2	3	3	1	80	2	3	1
		1574	2	0	30	2	3	1	3	1	3	1	4	2	0	70	2	1	1
		1575	4	0	30	2	5	1	1	1	2	2	12	1	0	90	2	3	1
		1576	2	1	49	4	2	1	1	2	2	1	10	2	1	100	1	1	1
		1577	2	1	30	2	3	1	1	1	3	1	4	2	0	60	3	1	1
		1578	4	0	26	2	3	1	1	3	2	2	3	3	1	90	2	3	1
		1579	2	0	74	6	3	1	3	1	2	1	2	3	0	80	2	3	3
		1580	2	0	47	4	3	1	1	1	2	1	8	2	0	90	2	3	3
		1581	4	1	26	2	4	1	1	3	2	2	3	3	0	75	2	3	1
		1582	2	1	42	3	3	1	1	1	2	1	8	2	0	80	2	3	3
		1583	2	1	70	6	1	1	3	1	2	1	2	3	0	80	2	3	3
		1584	4	0	75	6	3	1	1	1	2	2	5	2	0	70	2	3	1
		1585	2	0	45	4	3	1	2	3	3	1	7	2	0	90	2	3	3
		1586	4	1	55	5	1	1	1	2	2	2	5	2	1	60	3	3	1
		1587	4	1	30	2	5	1	1	1	1	2	8.5	2	0	80	2	3	1
		1588	2	1	44	3	3	1	2	3	3	1	7	2	2	70	2	3	3
		1589	4	0	32	2	5	1	1	1	1	2	8.5	2	0	80	2	3	1
		1590	4	1	39	3	3	1	1	1	2	2	14	1	0	80	2	3	1
		1591	2	0	46	4	2	1	1	2	3	1	5	2	1	70	2	3	1
		1592	4	0	39	3	3	1	1	1	2	2	14	1	0	90	2	3	1
		1593	4	0	50	4	3	0	2	1	2	2	1	3	0	70	2	3	3
		1594	2	1	46	4	2	1	2	2	3	1	5	2	3	70	2	3	1
		1595	4	0	59	5	2	0	2	1	2	2	2	3	4	50	3	3	1
		1596	2	0	32	2	3	0	1	1	3	1	4	2	0	90	2	3	3
		1597	3	0	51	4	3	1	1	1	2	1	10	2	0	100	1	3	1
		1598	4	0	44	3	3	1	1	1	2	2	1	3	1	80	2	3	1
		1599	2	0	50	4	3	1	1	1	3	1	4	2	0	80	2	3	3
		1600	2	0	58	5	2	1	3	1	2	1	10	2	1	80	2	3	3
		1601	4	1	42	3	2	1	2	1	2	2	1	3	1	80	2	3	1
		1602	2	1	56	5	1	1	3	1	2	1	10	2	1	80	2	3	3
		1603	2	1	50	4	3	1	1	1	3	1	4	2	0	80	2	3	3
		1604	2	0	65	6	2	1	3	1	2	1	15	1	1	80	2	3	3
		1605	2	1	62	5	2	1	3	1	2	1	15	1	0	80	2	3	3
		1606	2	0	39	3	5	1	1	1	1	1	15	1	2	65	3	3	3
		1607	2	1	35	3	5	1	1	1	1	1	15	1	0	65	3	3	3
		1608	2	0	54	4	2	1	2	1	2	1	0	3	0	80	2	3	3
		1609	2	1	60	5	3	1	2	1	2	1	0	3	0	80	2	3	3
		1610	2	0	47	4	3	1	1	1	3	1	2	3	0	80	2	3	1
		1611	2	0	40	3	3	1	2	1	2	1	3	3	0	80	2	3	1
		1612	2	1	40	3	3	1	2	1	2	1	3	3	1	80	2	3	1
		1613	2	0	55	5	2	1	3	1	2	1	1	3	0	80	2	3	3
		1614	2	0	51	4	3	1	2	1	2	1	7	2	3	80	2	1	1
		1615	2	1	47	4	2	1	2	1	2	1	7	2	1	80	2	1	1
		1616	2	1	55	5	2	1	3	2	2	1	1	3	0	80	2	3	3
		1617	4	0	70	6	3	1	3	1	1	2	20	1	1	90	2	3	1
		1618	2	0	31	2	4	1	1	2	3	1	4.6	2	1	80	2	3	1
		1619	2	0	64	5	2	1	3	1	2	1	2	3	0	100	1	3	3
		1620	4	1	65	6	2	1	1	1	2	2	20	1	0	90	2	3	1
		1621	2	0	60	5	4	1	3	2	3	1	4.6	2	1	80	2	3	1
		1622	2	1	57	5	4	1	3	1	3	1	4.6	2	1	80	2	3	1
		1623	2	0	78	6	3	0	3	1	1	1	6	2	0	100	1	3	3
		1624	4	0	65	6	2	1	2	1	2	2	6	2	0	60	3	3	1
		1625	4	0	47	4	2	1	1	1	2	1	4	2	2	90	2	3	1
		1626	4	1	49	4	2	1	1	1	3	1	5	2	0	80	2	3	2
		1627	4	1	60	5	2	1	2	1	2	2	6	2	0	60	3	3	1
		1628	2	0	28	2	4	1	1	1	3	1	4	2	0	70	2	3	3
		1629	3	1	48	4	1	1	2	1	2	1	10	2	0	100	1	3	1
		1630	4	0	46	4	2	1	1	1	2	2	5	2	0	80	2	3	2
		1631	2	1	28	2	5	1	2	1	2	1	4	2	0	70	2	3	3
		1632	4	0	46	4	4	1	1	1	2	1	12	1	1	80	2	3	1
		1633	4	0	21	1	5	0	4	1	2	2	12	1	0	80	2	3	1
		1634	2	0	53	4	3	1	3	1	2	1	7	2	0	80	2	3	3
		1635	2	1	50	4	3	1	2	1	2	1	7	2	0	80	2	3	3
		1636	2	0	63	5	1	1	1	1	2	1	2	3	1	80	2	1	1
		1637	2	0	28	2	5	1	1	1	3	1	20	1	1	80	2	3	1
		1638	2	1	27	2	5	1	2	1	3	1	20	1	0	70	2	3	1
		1639	2	1	61	5	2	1	1	1	2	1	2	3	1	80	2	1	1
		1640	2	0	43	3	3	1	1	1	3	1	10	2	0	80	2	3	1
		1641	2	0	65	6	2	1	3	1	2	1	10	2	2	70	2	3	3
		1642	2	1	39	3	3	1	1	1	3	1	10	2	1	80	2	3	1
		1643	3	0	27	2	4	1	1	1	2	1	45	1	0	100	1	3	2
		1644	2	1	62	5	2	1	3	1	2	1	10	2	1	70	2	3	3
		1645	3	1	27	2	4	1	1	1	2	1	45	1	0	100	1	3	2
		1646	3	0	46	4	1	0	1	2	2	1	6	2	1	70	2	3	2
		1647	2	0	66	6	2	1	3	1	2	1	2	3	0	70	2	3	1
		1648	3	1	41	3	2	1	1	2	2	1	6	2	1	70	2	3	2
		1649	2	1	63	5	1	1	3	1	2	1	2	3	0	70	2	3	3
		1650	2	0	35	3	3	1	1	1	2	1	7	2	0	88	2	1	1
		1651	3	0	35	3	3	1	1	1	2	1	30	1	0	90	2	3	3
		1652	2	1	34	2	3	1	1	1	2	1	7	2	0	90	2	1	1
		1653	2	0	64	5	2	1	3	1	2	1	2	3	1	70	2	3	3
		1654	3	0	34	2	3	1	1	2	2	1	10	2	0	90	2	3	1
		1655	2	0	40	3	3	1	1	1	3	1	5	2	0	70	2	3	3
		1656	2	1	35	3	2	1	1	1	3	1	5	2	1	80	2	3	3
		1657	2	1	61	5	1	1	3	1	2	1	2	3	0	70	2	3	3
		1658	3	0	34	2	3	1	1	1	2	1	15	1	0	80	2	3	2
		1659	2	0	41	3	3	1	1	1	2	1	10	2	1	85	2	3	1
		1660	2	1	39	3	3	1	1	1	2	1	10	2	0	85	2	3	1
		1661	3	1	32	2	3	1	1	1	2	1	15	1	0	80	2	3	2
		1662	3	1	34	2	3	1	1	2	2	1	10	2	0	80	2	3	2
		1663	2	0	53	4	4	1	1	1	4	1	4	2	0	80	2	3	1
		1664	3	0	40	3	4	1	1	2	2	1	10	2	1	50	3	2	2
		1665	4	1	66	6	2	0	2	1	2	1	2	3	2	80	2	3	1
		1666	3	1	45	4	4	1	1	2	2	1	10	2	0	70	2	2	2
		1667	3	0	37	3	3	1	1	2	2	1	10	2	0	80	2	3	2
		1668	3	1	33	2	4	1	1	2	2	1	10	2	0	80	2	3	1
		1669	3	0	43	3	3	1	1	2	2	1	8	2	1	80	2	3	2
		1670	3	1	41	3	4	1	1	2	2	1	8	2	0	90	2	3	2
		1671	1	1	50	4	2	1	2	1	2	1	10	2	0	80	2	3	1
		1672	3	0	66	6	4	1	1	2	2	1	8	2	0	80	2	3	2
		1673	3	1	61	5	3	1	1	2	2	1	8	2	0	80	2	3	2
		1674	3	0	47	4	2	1	1	1	2	1	6	2	3	80	2	3	2
		1675	3	0	65	6	2	1	1	2	2	1	6	2	1	80	2	3	2
		1676	3	1	66	6	3	1	1	2	2	1	6	2	1	80	2	3	2
		1677	3	1	48	4	1	1	1	1	1	1	6	2	0	80	2	3	2
		1678	3	1	36	3	2	1	1	1	2	1	50	1	0	100	1	2	2
		1679	3	0	36	3	4	1	1	2	2	1	8	2	1	90	2	3	2
		1680	3	1	33	2	3	1	1	2	2	1	8	2	1	70	2	3	2
		1681	3	0	40	3	2	1	1	1	2	1	50	1	0	100	1	2	2
		1682	3	1	49	4	2	1	1	2	2	1	1	3	1	80	2	1	1
		1683	3	1	56	5	2	1	1	1	2	1	5	2	1	80	2	3	1
		1684	3	0	60	5	2	1	1	1	2	1	5	2	0	80	2	3	1
		1685	3	0	53	4	3	1	1	2	2	1	10	2	0	90	2	3	1
		1686	3	1	48	4	1	1	2	2	2	1	10	2	1	80	2	3	1
		1687	3	0	61	5	1	1	1	2	2	1	3	3	0	90	2	3	1
		1688	3	1	59	5	1	1	1	2	2	1	3	3	0	90	2	3	1
		1689	3	0	34	2	3	1	1	1	2	1	8	2	0	80	2	1	1
		1690	3	1	34	2	3	1	2	2	2	1	8	2	1	80	2	1	1
		1691	3	0	74	6	3	1	3	2	2	1	6	2	0	70	2	3	2
		1692	3	1	71	6	1	1	2	2	2	1	6	2	0	80	2	3	2
		1693	3	0	50	4	4	1	1	2	2	1	6	2	1	80	2	3	2
		1694	3	1	34	2	4	1	2	2	2	1	6	2	1	80	2	3	2
		1695	3	0	41	3	3	1	1	2	2	1	1.5	3	0	80	2	3	2
		1696	3	1	35	3	3	1	1	2	2	1	1.5	3	0	80	2	3	2
		1697	3	0	41	3	3	1	1	2	2	1	3	3	0	80	2	3	2
		1698	3	1	35	3	3	1	1	2	2	1	3	3	0	80	2	3	2
		1699	2	0	61	5	1	1	1	1	2	1	15	1	0	80	2	1	1
		1700	3	0	46	4	4	1	1	2	2	1	10	2	0	80	2	3	2
		1701	3	1	41	3	4	1	1	2	2	1	10	2	0	80	2	3	2
		1702	3	0	51	4	5	1	3	2	1	1	15	1	2	60	3	3	1
		1703	3	1	49	4	4	1	2	2	2	1	15	1	0	80	2	3	2
		1704	3	0	39	3	5	1	1	2	1	1	8	2	0	80	2	3	2
		1705	3	1	37	3	5	1	1	2	2	1	8	2	0	80	2	3	2
		1706	3	0	36	3	5	1	1	2	2	1	8	2	1	70	2	3	2
		1707	3	1	31	2	5	1	1	2	1	1	8	2	0	80	2	3	2
		1708	3	0	31	2	3	1	1	2	2	1	5	2	0	80	2	3	2
		1709	3	1	26	2	3	1	1	2	2	1	8	2	0	80	2	3	1
		1710	2	0	40	3	2	1	1	1	3	1	15	1	0	90	2	1	1
		1711	2	1	40	3	2	1	1	1	3	1	15	1	0	90	2	1	1
		1712	2	1	24	1	3	1	2	1	3	1	8	2	1	95	1	3	3
		1713	2	0	27	2	3	1	1	1	3	1	15	1	0	80	2	1	1
		1714	2	1	29	2	3	1	2	1	3	1	15	1	1	80	2	1	1
		1715	2	0	43	3	3	1	1	1	2	1	15	1	0	70	2	2	1
		1716	2	0	27	2	5	0	1	1	1	1	5	2	0	90	2	3	1
		1717	2	0	52	4	2	1	1	1	2	1	5	2	0	90	2	3	1
		1718	2	1	47	4	2	1	1	1	2	1	5	2	0	90	2	3	1
		1719	2	0	36	3	4	1	1	1	3	1	6	2	2	60	3	3	3
		1720	2	1	37	3	5	1	1	1	3	1	6	2	0	90	2	3	3
		1721	2	0	27	2	4	1	1	1	3	1	7	2	0	90	2	3	3
		1722	4	0	55	5	1	1	1	1	2	1	3	3	0	70	2	3	3
		1723	4	1	60	5	2	0	1	1	2	1	3	3	3	80	2	3	1
		1724	4	0	34	2	4	1	1	1	3	1	6	2	0	90	2	3	1
		1725	3	0	44	3	4	1	1	2	2	1	8	2	0	80	2	3	2
		1726	3	1	41	3	3	1	1	2	2	1	8	2	0	80	2	3	1
		1727	3	0	51	4	4	1	1	2	1	1	10	2	2	80	2	3	2
		1728	3	1	47	4	4	1	1	2	2	1	10	2	1	80	2	3	2
		1729	3	0	31	2	5	1	1	2	1	1	8	2	0	80	2	3	2
		1730	3	1	30	2	5	1	1	2	2	1	8	2	0	80	2	3	1
		1731	2	1	41	3	3	1	1	1	2	1	15	1	0	70	2	2	1
		1732	2	1	23	1	4	1	2	1	3	1	7	2	0	90	2	3	3
		1733	2	0	41	3	3	1	1	1	2	1	10	2	0	100	1	3	3
		1734	2	0	44	3	3	1	1	1	1	1	15	1	1	100	1	2	1
		1735	2	1	43	3	3	1	1	1	1	1	15	1	0	100	1	2	1
		1736	2	0	29	2	3	1	1	2	3	1	10	2	0	80	2	3	2
		1737	2	1	28	2	3	1	1	3	3	1	10	2	0	80	2	3	2
		1738	2	0	48	4	4	1	1	2	3	1	15	1	0	80	2	3	3
		1739	2	1	46	4	3	1	2	2	3	1	15	1	0	80	2	3	3
		1740	2	0	38	3	3	1	1	2	2	1	15	1	1	80	2	1	1
		1741	2	1	38	3	3	1	1	2	3	1	15	1	0	70	2	1	1
		32	2	0	35	3	2	1	1	1	3	1	6	2	0	80	2	3	1
		1742	2	1	35	3	2	1	1	1	3	1	6	2	0	80	2	3	1
		1743	2	0	37	3	2	1	1	1	3	1	6	2	0	90	2	3	1
		1744	2	1	35	3	2	1	1	1	3	1	6	2	0	80	2	3	1
		1745	2	0	38	3	4	1	1	1	2	1	10	2	0	80	2	3	1
		1746	2	1	36	3	4	1	1	1	2	1	10	2	0	80	2	3	1
		1747	2	0	63	5	2	1	2	1	2	1	8	2	1	80	2	3	3
		1748	2	1	65	6	2	1	2	1	2	1	8	2	2	80	2	3	3
		1749	2	0	62	5	2	1	2	1	2	1	2	3	1	70	2	3	1
		1750	2	1	58	5	2	1	2	1	2	1	2.4	3	1	70	2	3	3
		1751	2	1	80	6	1	0	2	1	2	1	0.3	3	3	60	3	3	3
		1752	2	0	46	4	3	1	1	1	3	1	10	2	0	80	2	3	1
		1753	2	1	45	4	2	1	1	1	3	1	10	2	0	80	2	3	1
		1754	2	0	42	3	2	1	2	1	2	1	8	2	0	70	2	3	1
		1755	2	1	44	3	2	1	2	1	2	1	8	2	0	70	2	3	1
		1756	2	0	66	6	2	1	2	1	2	1	10	2	1	70	2	3	1
		1757	2	1	66	6	2	1	2	1	2	1	10	2	2	70	2	3	1
		1758	2	0	62	5	2	1	2	1	2	1	6	2	1	70	2	3	3
		1759	2	1	60	5	2	1	2	1	2	1	6	2	1	70	2	3	3
		1760	2	0	44	3	3	1	1	1	1	1	10	2	1	80	2	3	3
		1761	2	1	42	3	5	1	1	1	1	1	10	2	2	80	2	3	3
		1762	2	0	50	4	1	1	2	1	2	1	5	2	1	80	2	3	3
		1763	2	1	44	3	2	1	2	1	2	1	5	2	0	80	2	3	3
		1764	2	0	42	3	2	1	2	1	2	1	5	2	0	80	2	3	3
		1765	2	1	44	3	2	1	2	1	2	1	5	2	0	80	2	3	3
		1766	2	0	47	4	2	1	1	1	1	1	6	2	0	90	2	3	3
		1767	2	1	47	4	3	1	1	1	1	1	6	2	0	80	2	3	3
		1768	2	0	61	5	1	1	1	1	2	1	3	3	0	70	2	3	3
		1769	2	1	50	4	1	1	1	1	2	1	3	3	2	70	2	3	3
		1770	2	0	66	6	2	1	1	1	2	1	20	1	2	70	2	3	3
		1771	2	1	65	6	2	1	1	1	2	1	20	1	2	70	2	3	3
		1772	3	1	55	5	1	1	1	2	2	1	5	2	2	60	3	1	1
		1802	1	1	49	4	3	1	1	1	2	1	18	1	0	70	2	3	3
		1803	1	0	56	5	3	1	1	1	2	1	18	1	0	60	3	3	3
		1804	1	1	44	3	3	1	1	1	2	1	20	1	0	90	2	3	3
		1805	1	0	45	4	4	1	1	1	2	1	20	1	0	80	2	3	3
		1806	1	1	46	4	2	1	1	1	2	1	15	1	0	90	2	3	3
		1807	1	0	49	4	3	1	1	1	2	1	15	1	0	80	2	3	3
		1808	1	0	46	4	5	1	1	1	1	1	4	3	1	80	2	3	1
		1809	1	0	19	1	5	0	4	1	2	1	4	3	1	60	3	3	1
		1810	1	1	61	5	2	1	3	1	2	1	20	1	0	70	2	3	3
		1811	1	1	46	4	3	1	1	2	1	1	3	3	0	100	1	1	1
		1812	1	0	64	5	2	1	3	1	2	1	20	1	0	70	2	3	3
		1813	1	1	21	1	5	0	1	2	2	1	3	3	1	100	1	1	1
		1814	1	0	31	2	3	1	1	2	2	1	4	3	1	60	3	1	1
		1815	1	1	54	4	3	1	1	1	2	1	15	1	0	90	2	3	3
		1816	1	1	27	2	3	1	1	2	2	1	4	3	2	60	3	1	1
		1817	1	0	54	4	3	1	1	1	2	1	15	1	0	60	3	3	3
		1818	1	0	52	4	3	1	1	1	2	1	3	3	0	80	2	1	1
		1819	1	1	47	4	3	1	1	1	2	1	12	2	0	90	2	1	3
		1820	1	0	25	2	3	0	1	1	2	1	3	3	0	80	2	1	1
		1821	1	0	47	4	3	1	1	1	2	1	12	2	0	80	2	1	3
		1822	1	0	30	2	5	0	1	2	2	1	7	2	0	80	2	3	2
		1823	1	1	34	2	5	1	1	1	1	1	5	2	0	70	2	3	1
		1824	1	0	33	2	4	1	1	1	2	1	10	2	1	80	2	3	3
		1825	1	1	33	2	5	1	3	1	2	1	10	2	0	80	2	3	3
		1826	1	1	42	3	3	1	1	2	2	1	10	2	2	80	2	3	3
		1827	1	1	62	5	2	1	2	1	2	1	5	2	0	95	1	3	1
		1828	1	0	44	3	3	1	1	2	2	1	10	2	0	80	2	3	3
		1829	1	0	62	5	3	1	3	1	2	1	5	2	3	30	3	3	1
		1830	1	1	34	2	3	1	1	2	3	1	15	1	1	80	2	3	3
		1831	1	0	37	3	3	1	1	2	3	1	15	1	1	80	2	3	3
		1832	1	1	54	4	3	1	1	1	2	1	18	1	1	70	2	3	3
		1833	1	1	57	5	3	1	2	2	2	1	2	3	0	80	2	3	3
		1834	1	0	54	4	2	1	2	1	2	1	18	1	2	10	3	3	3
		1835	1	0	63	5	3	1	1	2	3	1	2	3	2	70	2	3	2
		1836	1	0	33	2	4	1	1	2	3	1	15	1	0	90	2	3	3
		1837	1	1	63	5	2	1	2	1	2	1	9	2	2	60	3	3	1
		1838	1	0	68	6	2	1	3	1	2	1	9	2	2	50	3	3	1
		1839	1	0	45	4	3	1	1	2	2	1	4.5	3	0	85	2	3	1
		1840	1	0	34	2	5	1	1	2	3	1	15	1	0	90	2	3	3
		1841	1	1	43	3	4	1	1	2	2	1	4.5	3	1	80	2	3	1
		1842	1	1	53	4	2	1	2	2	3	1	4	3	0	70	2	3	3
		1843	1	0	56	5	3	1	2	2	3	1	4	3	1	70	2	3	3
		1844	1	0	27	2	5	1	1	1	2	1	10	2	0	95	1	3	1
		1845	1	0	28	2	4	1	1	2	2	1	15	1	0	80	2	3	2
		1846	1	1	27	2	4	1	1	1	2	1	10	2	0	90	2	3	1
		1847	1	1	27	2	4	1	1	2	3	1	15	1	0	90	2	3	2
